# Supplementary material for: Learning deep abdominal CT registration through adaptive loss weighting and synthetic data generation
Source: PLoS One. 2023 Feb 24;18(2):e0282110. doi: 10.1371/journal.pone.0282110 (PMC9956065; doi:10.1371/journal.pone.0282110)
Supplement: S1 File — Collection of the evaluation metrics of the proposed models when tested on both the IXI and the Oslo-CoMet test datasets. (CSV) [file pone.0282110.s006.csv]

SSIM	NCC	MSE	DICE_MACRO	HD	HD95	Time	TRE	Experiment	Model
0.12255451	0.4094775	0.04403878	0.5345175966927689	4.656966066543792	2.558652496315361	6.2035346031188965	1.2032297808726609	IXI	UW-NSDH
0.30399954	0.3460342	0.023337837	0.6284695576367048	5.5026321237005105	1.8092767059558819	0.6685028076171875	1.0770405254585886	IXI	UW-NSDH
0.36413315	0.5272306	0.016407438	0.7020796211343436	3.2282622030060364	1.5322193568505371	0.6746249198913574	0.7015882385861889	IXI	UW-NSDH
0.52975017	0.44982442	0.009493343000000001	0.5720859008609218	3.758099961158192	2.1399246992212344	0.6651897430419922	1.0354384316551424	IXI	UW-NSDH
0.37429243	0.39849216	0.01762415	0.6602003497489978	3.0558672105784828	1.6733366710893185	0.6472115516662598	0.8739958661098635	IXI	UW-NSDH
0.22340935	0.33129105	0.031808104	0.40587001969927067	10.618455247006283	4.508424100752099	0.6768107414245605	2.7479440998999056	IXI	UW-NSDH
0.21262585	0.41414145	0.017892465	0.5804208262849213	5.89354655535445	2.4955746739219347	0.7380824089050293	1.362452078333367	IXI	UW-NSDH
0.5571884	0.4699678	0.007067967	0.5607158419392737	8.392681620037347	2.9676369737866244	0.7293534278869629	1.5834286939428723	IXI	UW-NSDH
0.33049290000000003	0.3368761	0.027578977999999997	0.5349076098093082	4.172880909300519	2.435860225957747	0.7057483196258545	1.2912799621648643	IXI	UW-NSDH
0.6529648	0.5581078	0.012664116000000001	0.653984395500021	2.931201007232607	1.657424087803541	0.6959550380706787	0.8329875825705558	IXI	UW-NSDH
0.35016873	0.5790496	0.011123503	0.6090276955415861	3.4326843605098625	1.8823820124906077	0.7003457546234131	0.9478548062448162	IXI	UW-NSDH
0.31755155	0.4969541	0.012563231999999999	0.6983006669567549	2.901444535175095	1.492899879745566	0.8078129291534424	0.6800437786493914	IXI	UW-NSDH
0.20804235	0.4927565	0.01478489	0.7133404286362601	4.787080765282619	1.4939107618738163	0.7071397304534912	0.556469212640486	IXI	UW-NSDH
0.3362268	0.38840625	0.062081042999999995	0.5906971112637487	5.775093612858522	2.4158118924331604	0.7309689521789551	1.4256643924662282	IXI	UW-NSDH
0.21482562	0.42858696	0.018501721000000002	0.6449703122097453	3.4852871458559433	1.7433935360309405	0.6720016002655029	0.7159650324238248	IXI	UW-NSDH
0.42862457	0.4552876	0.037552282	0.6675370505477598	5.712675971063335	1.6237024125066462	0.696061372756958	0.6972342398836988	IXI	UW-NSDH
0.78388345	0.5687201999999999	0.010033499999999999	0.5403405509612301	6.023378700419757	2.4899683906845897	0.6720211505889893	1.2600830212013454	IXI	UW-NSDH
0.27638108	0.5106244000000001	0.012027287	0.6532970657850892	3.1539085191501166	1.6722342047376515	0.7037818431854248	0.6638231731713827	IXI	UW-NSDH
0.22374377	0.40389842	0.023877847999999997	0.7281416642188242	2.869786418959741	1.4119745568311581	0.6818239688873291	0.6117516156437995	IXI	UW-NSDH
0.49344224	0.44383940000000005	0.006813165	0.7029152862106147	7.1766489734175245	2.0712588424546223	0.6863484382629395	0.8747786835045733	IXI	UW-NSDH
0.2605476	0.5270272	0.009395075	0.6211270926685721	4.157511929029131	2.1241929672752664	0.6740431785583496	0.9092939455640674	IXI	UW-NSDH
0.8207226000000001	0.46652997	0.014554828	0.451623762229361	4.579915474522659	2.789827273490352	0.6733512878417969	1.6105990912000852	IXI	UW-NSDH
0.35791835	0.34494743	0.021012789	0.6719897868010842	4.439713810567662	1.844295991536521	0.6903886795043945	0.8754887134502145	IXI	UW-NSDH
0.11760387	0.39949346	0.04724932	0.5565400548371824	3.5822461180047434	2.0339343601515627	0.6823158264160156	0.9550426899810642	IXI	UW-NSDH
0.7086114	0.49764144	0.012719871499999999	0.6010334878273829	4.212142998241838	2.3087489862830743	0.6778523921966553	0.9100192964334004	IXI	UW-NSDH
0.8081944000000001	0.6325233	0.0014858219	0.6118723539305602	3.862864653297053	2.191223498123732	0.6948137283325195	0.9862075156798276	IXI	UW-NSDH
0.64439213	0.45055779999999995	0.008983497	0.6200684324703543	3.8849902029625065	1.86001102374421	0.6789512634277344	0.7913041881496925	IXI	UW-NSDH
0.68043834	0.3557091	0.013626451999999999	0.5139137451470872	4.837635344435251	2.737808963654196	0.7029109001159668	1.1449943694976101	IXI	UW-NSDH
0.7565	0.44368052	0.025186751	0.5729200687635649	6.030231155856522	2.545593403571186	0.6769015789031982	1.152362068258498	IXI	UW-NSDH
0.11772651	0.32927683	0.046834756	0.5357415224107185	4.380497253570313	2.4451625887579826	0.6977193355560303	1.0977424807633374	IXI	UW-NSDH
0.51950353	0.21092129	0.033246957	0.5260402205021302	5.079862993662152	2.7290272722135147	0.6933534145355225	1.4052237630818665	IXI	UW-NSDH
0.78623533	0.6178969	0.0027541155	0.5981174518937594	4.290718839561872	2.315356919849176	0.6738030910491943	1.4298133794461632	IXI	UW-NSDH
0.42317855	0.3221912	0.024271209	0.7093157878559413	3.920697675215081	1.7355907440920542	0.685499906539917	0.8193627737659127	IXI	UW-NSDH
0.62850314	0.5214134	0.022900728999999998	0.5925067353874031	4.405493954818462	2.354206408572214	0.6832380294799805	1.2562527065210616	IXI	UW-NSDH
0.27161935	0.41717005	0.027615022000000003	0.6399651688922443	4.634380992649053	1.6601702028258547	0.6875483989715576	0.7424656912760794	IXI	UW-NSDH
0.40856335	0.49992020000000004	0.01871748	0.6408266244666376	4.704649008484756	2.1902397843398997	0.6877121925354004	1.1320004796475742	IXI	UW-NSDH
0.16644491	0.37128446	0.023429856000000002	0.7151661968263944	4.0576913127334615	1.9370113923381882	0.6800439357757568	0.7402286942584763	IXI	UW-NSDH
0.22289361	0.37667993	0.027086966	0.602930604470558	3.7706462208694433	2.099465208649613	0.6923408508300781	1.006773278598577	IXI	UW-NSDH
0.6077259	0.46936935	0.027028566	0.6457619262097315	3.352934127071814	1.7367483934324737	0.6742482185363771	0.9159600695714648	IXI	UW-NSDH
0.6158746999999999	0.5373	0.0064479006000000005	0.5689428883218286	4.425076972645378	2.61345149814165	0.6800839900970459	1.0885909539826009	IXI	UW-NSDH
0.407798	0.45799497	0.03541779	0.5697659025104328	4.187767525334107	2.3774380269151423	0.6675453186035156	0.9474185952718835	IXI	UW-NSDH
0.69121975	0.46417618	0.013299508	0.6095077208082099	4.83776422520428	1.9776813661120325	0.6750879287719727	1.1224957582626078	IXI	UW-NSDH
0.24053407	0.45282987	0.014254413999999998	0.6128315798458146	3.7015927653777685	2.1692695747499267	0.6660912036895752	1.2367853127708184	IXI	UW-NSDH
0.63160896	0.5579038000000001	0.025891235	0.5858732721566096	4.5147132178434966	2.4787102381392283	0.6761512756347656	1.3564024061425095	IXI	UW-NSDH
0.20291398	0.54435575	0.0071513616	0.5453205755432048	5.261406831741313	2.850521169130446	0.680816650390625	1.5118360238113158	IXI	UW-NSDH
0.730931	0.39474818	0.0066548297	0.6367570267812229	5.952238698642447	2.2738960850030105	0.6799414157867432	1.1366930216542022	IXI	UW-NSDH
0.67979515	0.6334642	0.016029887	0.5865137249154744	5.377701053282774	2.137965962466529	0.6813828945159912	1.013476255772388	IXI	UW-NSDH
0.7123611999999999	0.5979198	0.01183506	0.5714327747692016	4.691774235187115	2.488471521309716	0.6839313507080078	1.4178680509966926	IXI	UW-NSDH
0.70410705	0.49394659999999996	0.006947474	0.5104051966041718	7.304549528546577	2.9407243177472457	0.6806492805480957	1.9825414027190436	IXI	UW-NSDH
0.18651396	0.35201612	0.034361742	0.6350534755716689	8.560947290004544	2.6774462438194906	0.690746545791626	1.3264748902866743	IXI	UW-NSDH
0.18599226	0.24479172	0.07960288	0.5649029044395539	3.866001269444183	2.0677209063278195	0.6800022125244141	0.8917009835261408	IXI	UW-NSDH
0.17626846	0.34032962	0.046599022999999996	0.5895164594807042	3.2689927577621227	1.8962734173355629	0.6884469985961914	0.9343834842091776	IXI	UW-NSDH
0.8692456000000001	0.68341386	0.0037115234999999997	0.6874969166757683	3.64070847868882	1.8962784731826037	0.6892783641815186	0.5728196809838653	IXI	UW-NSDH
0.7793184	0.43101585	0.010724733	0.501293599738009	4.160671095487967	2.48109898073564	0.6790561676025391	1.1327408512741988	IXI	UW-NSDH
0.16401805	0.4288345	0.021839413999999998	0.6800061837265257	3.1689566213600435	1.3526095900268296	0.6819751262664795	0.4869540187551846	IXI	UW-NSDH
0.78401923	0.4541943	0.0057949414	0.5793784660807733	4.0377706323398455	2.3138159245990257	0.6691949367523193	1.8259598481730317	IXI	UW-NSDH
0.28566796	0.45792910000000003	0.012183018	0.5739945074637668	5.133145525191393	2.5871800483063607	0.7042298316955566	1.4590790234079356	IXI	UW-NSDH
0.38545245	0.55065864	0.012184071000000001	0.5319468953418243	7.538087032761919	2.975957210683589	0.6675710678100586	1.2420049312301609	IXI	UW-NSDH
0.24399924	0.20613103	0.07385809	0.4594561305081262	5.560385038713133	3.173224982982785	0.7098205089569092	1.802529489240513	IXI	UW-NSDH
0.701825	0.41078275	0.00628427	0.6761077945304292	2.796908477390069	1.4491676798673203	0.6828300952911377	0.7696576844076237	IXI	UW-NSDH
0.12438342	0.33041057	0.06407186	0.6273851476538563	5.8825633814355385	2.191745309847275	0.6876468658447266	1.1171990477100353	IXI	UW-NSDH
0.8358440999999999	0.62566584	0.0021597154	0.6018393069777401	7.439058441003917	2.342610081990573	0.6653363704681396	1.2400660937644763	IXI	UW-NSDH
0.14857864	0.36609092	0.047874868	0.5973814987401996	5.9140126698486615	1.9911258112270651	0.6833467483520508	1.1329748543483775	IXI	UW-NSDH
0.3829126	0.4154053	0.0144473845	0.6150059130656144	4.750678305956288	2.440572099700126	0.6698896884918213	1.272387924212969	IXI	UW-NSDH
0.7860587	0.49432608	0.0051994557	0.5655385028626929	4.9005316232094485	2.774121608587788	0.7021722793579102	1.2000175386586998	IXI	UW-NSDH
0.1869172	0.31067290000000003	0.06457599	0.7360460180652881	5.085714695815269	1.5294499001153472	0.7198910713195801	0.6393112252616131	IXI	UW-NSDH
0.7832637	0.64793926	0.0019338002	0.6651993767560251	3.633907277455565	1.772122359650646	0.6863248348236084	0.9743029801498846	IXI	UW-NSDH
0.1946981	0.27809659999999997	0.08408328	0.6489990251200819	3.6271978111341614	1.7458661031594385	0.7278640270233154	0.8286971964582901	IXI	UW-NSDH
0.32067399999999996	0.5084744999999999	0.006634115699999999	0.7080009104633331	3.010938637097822	1.6099268510479146	0.7074332237243652	0.7041488803354441	IXI	UW-NSDH
0.83983856	0.6716123	0.0028867829	0.5485001523574693	4.516027202177557	2.495075562311968	0.6981031894683838	1.2714330168783166	IXI	UW-NSDH
0.75572455	0.5484728	0.009481411	0.5975199321560509	4.248880132254664	2.187372705021529	0.6818156242370605	1.0921081964470016	IXI	UW-NSDH
0.73141515	0.6318369	0.027298273999999997	0.6480933888261814	3.0561638134445026	1.5706296638609447	0.6878807544708252	0.7598489280813627	IXI	UW-NSDH
0.48818149999999993	0.3785341	0.011980836000000002	0.5350115890509725	6.116506459998733	2.9308415940953014	0.66680908203125	1.3546929595688864	IXI	UW-NSDH
0.35808438	0.5984756999999999	0.030443067	0.6506846871820797	3.154737508642312	1.5986768523464352	0.6782031059265137	0.7719211112672679	IXI	UW-NSDH
0.32689568	0.3963561	0.029149935	0.6667796955377081	3.1701936990471014	1.6827597804552932	0.6771917343139648	0.8614590646187529	IXI	UW-NSDH
0.5178155	0.5157653	0.023081393999999998	0.6724237276548375	2.7635425978463704	1.4340288411972621	0.6768567562103271	0.6379977686707317	IXI	UW-NSDH
0.7581198	0.42119843	0.007492863000000001	0.7598763688287198	2.1661778510108123	1.188200702179392	0.7072148323059082	0.537877932961776	IXI	UW-NSDH
0.42310044	0.35776672	0.021546459	0.6740589620105769	3.925989685979641	1.7791600440752902	0.7012519836425781	0.5637834062241167	IXI	UW-NSDH
0.18683068	0.34267226	0.031651754	0.6212630669652471	3.20002692905165	1.6483671577209145	0.6647555828094482	0.8049660155517617	IXI	UW-NSDH
0.2625627	0.33854097	0.03794453	0.6358181109990397	7.093218242620429	1.9091291040810647	0.6962857246398926	1.1286326984843176	IXI	UW-NSDH
0.68528026	0.53851855	0.015503113	0.6181951371806576	5.667132373322401	2.0016059546947913	0.7142016887664795	1.0056883831303516	IXI	UW-NSDH
0.54601943	0.5513209	0.019930866999999998	0.6849089478562225	3.5977068331341053	1.6588167137685341	0.7077035903930664	0.8704527887460378	IXI	UW-NSDH
0.51124775	0.6398484	0.002115789	0.6007253106599938	3.4377609644611784	1.8781514452829828	0.6766035556793213	0.96233703314176	IXI	UW-NSDH
0.8281126	0.46386793	0.009475365	0.6224319250590642	4.572290951025781	2.328802438029017	0.6725821495056152	1.2145870345636745	IXI	UW-NSDH
0.7889965	0.5588103	0.009765626	0.6823774710913098	6.8754476321996165	2.028302200467916	0.7066843509674072	0.9811550539014732	IXI	UW-NSDH
0.69136655	0.50179356	0.023898639	0.5557006613639119	5.492426667186973	2.4244595771313424	0.6860921382904053	1.4258152898413718	IXI	UW-NSDH
0.26107472	0.33173174	0.041567456	0.578727927835287	3.774588866658792	1.9891214301991589	0.7217433452606201	0.9351707122252516	IXI	UW-NSDH
0.11255567	0.41368538	0.046262827	0.5480535417203722	4.540679183190114	2.4854121459918552	6.64022970199585	1.1185694237329895	IXI	SG-NSD
0.2897563	0.35479596	0.024193369	0.7313969145434538	4.809311910665409	1.3698832826757563	0.8797407150268555	0.5513101711498496	IXI	SG-NSD
0.20130964	0.5451078	0.0143464515	0.6619661683142379	3.1302559697650243	1.5807928577169037	0.6208512783050537	0.6825418177538807	IXI	SG-NSD
0.42590937	0.45512299999999994	0.009929343	0.5623725142498456	3.6361152467158058	2.1481805224327957	0.6579568386077881	1.186109112459338	IXI	SG-NSD
0.3723285	0.39279088	0.018604567	0.6772471899551968	2.9543545844993724	1.5476610387537186	0.6498801708221436	0.7261339177461958	IXI	SG-NSD
0.20448379	0.33810845	0.032608416	0.4473220400069191	9.704517310026663	3.824261033025528	0.6430749893188477	2.295143552687125	IXI	SG-NSD
0.20111637	0.41952330000000004	0.018408975	0.5611633934392419	5.272659167721164	2.3815098622260367	0.6478514671325684	1.1829805481088769	IXI	SG-NSD
0.56777585	0.47799903	0.0069599743	0.5453709043108227	8.037719433910016	2.8067082723155723	0.6772279739379883	1.5874558173782218	IXI	SG-NSD
0.31696457	0.34849828	0.027464736	0.6070585020549044	3.7396055357114517	2.0144159831412325	0.6425704956054688	0.9259613989370762	IXI	SG-NSD
0.62131864	0.56319976	0.01128864	0.5624139656571189	3.3705187119050546	2.070970651944036	0.6527841091156006	1.2009188529687276	IXI	SG-NSD
0.3197196	0.56980544	0.010609721	0.5954671336133764	3.839731233121704	2.064423823533548	0.6739616394042969	1.2062931228023859	IXI	SG-NSD
0.29153696	0.49494934	0.013156293999999999	0.7197206863147643	2.778363526457516	1.3682762884512638	0.63869309425354	0.5490833181476485	IXI	SG-NSD
0.1883383	0.49105588	0.01439818	0.625277319917819	5.3745658038025095	1.9262284056634145	0.652167558670044	1.0391762902463686	IXI	SG-NSD
0.3516051	0.39265087	0.058726214000000006	0.6664129891162811	5.102740478141057	2.2325390288345965	0.6484556198120117	1.2861385453850518	IXI	SG-NSD
0.19056503	0.4373303	0.019986058	0.6616962035280896	3.1835118112825627	1.6443542248627407	0.6415417194366455	0.6214630707748556	IXI	SG-NSD
0.47911549999999997	0.48085997	0.031898834	0.7061570482148308	5.032997498172652	1.4011736706830176	0.7163131237030029	0.6476418728353761	IXI	SG-NSD
0.77233803	0.57879174	0.009658353	0.5315819157042201	5.99257172273208	2.610566605752609	0.6646461486816406	1.2788404124294108	IXI	SG-NSD
0.20548406	0.5118838	0.0132819135	0.6494349617108894	3.1486714420022817	1.656399784883165	0.6388013362884521	0.7460698214186731	IXI	SG-NSD
0.23499998	0.40108916	0.023968711	0.7144214254624759	3.1098626137508454	1.4573690466173714	0.7188007831573486	0.6834574723050021	IXI	SG-NSD
0.562174	0.43481436	0.005985831	0.7035362355615471	7.027088345350967	1.8995120985393408	0.6566054821014404	0.5801729271725669	IXI	SG-NSD
0.25654426	0.5509803000000001	0.00801115	0.6989758310990296	3.7167257578672515	1.8322986697533197	0.6583046913146973	0.8048943296512912	IXI	SG-NSD
0.7916805	0.47627944	0.013676058999999999	0.4645700165586889	4.524195702117595	2.670781943037925	0.7470493316650391	1.3405252777436096	IXI	SG-NSD
0.3486066	0.34754273	0.020596253000000002	0.6130065849448365	4.413545452761053	2.1267518667401406	0.6634607315063477	0.9243000783360726	IXI	SG-NSD
0.09491771	0.40564913	0.05051235	0.5567640300745023	3.591732081128741	2.032190567205252	0.6472349166870117	1.1024237726309616	IXI	SG-NSD
0.7433562	0.48725325	0.013594826	0.5267581148307152	4.539911191490661	2.652145765448392	0.6438376903533936	1.090805281420314	IXI	SG-NSD
0.7912983	0.6407937	0.0012003762	0.6223720678625421	3.7722442754557752	2.1299930646913543	0.621556282043457	0.8351723881937131	IXI	SG-NSD
0.5091428	0.4691117	0.009196379000000001	0.6575032525447491	3.8022667809949287	1.6842780246904148	0.7871043682098389	0.7853902693581574	IXI	SG-NSD
0.7860098000000001	0.330754	0.010042608	0.5088528548446881	4.204992137321752	2.5043178174031624	0.6524996757507324	1.126777699300178	IXI	SG-NSD
0.7476329	0.46763545	0.024899907000000002	0.5455234643719749	6.224242321626773	2.7144672496897924	0.7031469345092773	2.261755082542157	IXI	SG-NSD
0.11289459	0.33483234	0.04628255	0.5081597224071541	4.613627880102153	2.7265399678205613	0.6587553024291992	1.08880227183659	IXI	SG-NSD
0.49316394	0.21758394	0.034449115	0.5373416377905356	4.954987491279514	2.659559442548748	0.6660213470458984	1.2579990210715188	IXI	SG-NSD
0.79056686	0.6329560000000001	0.0027213529999999997	0.6181374271290379	3.745924717037029	2.002182894646829	0.7295665740966797	1.0476221713372775	IXI	SG-NSD
0.41780862	0.32317626	0.024203636	0.6562983675239902	4.0738817917721	1.9372494484787668	0.6707320213317871	1.014448511379362	IXI	SG-NSD
0.6623207	0.53816026	0.021999262000000002	0.6220940578187266	4.335872347010132	2.146952606653416	0.6407709121704102	1.0264201999586655	IXI	SG-NSD
0.21797310000000003	0.4346494000000001	0.03013317	0.7474765620403929	4.4267688227751165	1.4333172728477033	0.7661929130554199	0.5216073179395948	IXI	SG-NSD
0.3564928	0.5008389	0.01805296	0.6082199958857863	4.773493089155012	2.343492942386479	0.6428430080413818	1.2412517535544032	IXI	SG-NSD
0.1548173	0.36242859999999993	0.02538727	0.6607454658556375	4.6091392435258784	2.2304744734351383	0.6285667419433594	1.00059536603958	IXI	SG-NSD
0.21542546	0.37907216	0.028230872	0.6398191291928773	3.6404787212530185	1.9299432764328488	0.6988542079925537	0.8569603713660208	IXI	SG-NSD
0.64072007	0.48222393	0.030171534	0.6193404323207706	3.772885875795585	2.0143056114748537	0.648273229598999	1.0774647401823387	IXI	SG-NSD
0.6824218000000001	0.5301762	0.008508658	0.5670401205420941	4.373110025945235	2.5090734084938	0.6305210590362549	1.1326033812476386	IXI	SG-NSD
0.3690756	0.43724415	0.0357705	0.5452638277327995	4.0892120287244005	2.4682871244029783	0.7087585926055908	1.088133886180553	IXI	SG-NSD
0.58272254	0.48001546	0.011403326	0.6478171803863644	4.589823941351039	1.8537135164480905	0.6614739894866943	1.0355497127832185	IXI	SG-NSD
0.23143508	0.45064536	0.0153832	0.6202519562045238	3.7457462883796317	2.0452930032902508	0.6510627269744873	1.2347227541329753	IXI	SG-NSD
0.66231376	0.5721036999999999	0.025453147000000002	0.6166528225041001	4.200364253067265	2.150807411593938	0.7299811840057373	0.9385325496549156	IXI	SG-NSD
0.20230632	0.54311526	0.006897807	0.5260120474636943	5.212231459671548	2.950611830272556	0.6590995788574219	1.6264128031762526	IXI	SG-NSD
0.5718411999999999	0.42508720000000005	0.007798813000000001	0.5892924638081547	6.085680257445212	2.5324623951233205	0.641610860824585	1.2433234368839394	IXI	SG-NSD
0.6489154	0.62780774	0.015709342	0.6257318394235083	5.312647040832452	2.0063111615569142	0.651148796081543	1.375415773922296	IXI	SG-NSD
0.7013479	0.5948107	0.011669051000000001	0.4843239913966237	5.0998060385042825	2.942862744846395	0.6277000904083252	1.7395640775593209	IXI	SG-NSD
0.69775826	0.50233245	0.0070770592	0.5386569219936171	6.832656460191755	2.600676749113949	0.6616365909576416	1.7533965972247787	IXI	SG-NSD
0.16088308	0.36144	0.036234695	0.5576822243179536	8.390624808588385	2.5387750352755116	0.6793134212493896	1.301420902159031	IXI	SG-NSD
0.18762343	0.25519994	0.083098456	0.8167144444848686	2.7469054477393646	1.1910155411765466	0.6202874183654785	0.4586025598629352	IXI	SG-NSD
0.17488889999999999	0.34821177	0.046763103	0.5777314676730713	3.2003074414698167	1.8359724157574824	0.6345047950744629	0.8993734086591801	IXI	SG-NSD
0.87788045	0.68492466	0.0030092367	0.6380701375726279	4.019013836995393	2.1412703127535817	0.6497876644134521	0.8046963117262017	IXI	SG-NSD
0.7751935999999999	0.43669412	0.008567488	0.4985755709095019	3.850959661198198	2.2956580047658246	0.6504266262054443	1.1323597159568892	IXI	SG-NSD
0.18564083	0.43672398	0.02072195	0.7138873403134285	2.656961926092746	1.2299345817598717	0.6398119926452637	0.4541672716789229	IXI	SG-NSD
0.76257336	0.47090408	0.0041750884000000005	0.6616120114786221	3.781913606242551	1.9979742901582165	0.9141790866851808	1.4016524499541112	IXI	SG-NSD
0.30431142	0.45378825	0.012705481999999999	0.5035878301212166	5.4740604970555475	2.8880354699709305	0.6561198234558105	2.0007310275602697	IXI	SG-NSD
0.3691417	0.5610036	0.012175936000000002	0.5926699306998491	7.289216568904957	2.5086511219503653	0.6307590007781982	1.151076087164646	IXI	SG-NSD
0.24090436	0.21927162	0.07715617	0.5583033471268334	4.489855788008105	2.3368104801855485	0.6672258377075195	1.2713430732117308	IXI	SG-NSD
0.5633834	0.43286592	0.007600129000000001	0.7027197602254357	2.818179488331815	1.4096657100499137	0.6422739028930664	0.5007632407795504	IXI	SG-NSD
0.120399274	0.332815	0.065322585	0.6425815722596981	5.17482078602288	1.811246276312792	0.6443367004394531	1.000615261756838	IXI	SG-NSD
0.8277486999999999	0.63120973	0.0019967585999999997	0.6247352351285236	7.777117447771183	2.1977179964035716	0.6595535278320312	1.2334930555469208	IXI	SG-NSD
0.14642708	0.36985204	0.049182154000000006	0.5852147763689152	5.9498117002844095	2.1451653461372686	0.6706244945526123	1.3837439745859552	IXI	SG-NSD
0.36927846	0.41301689999999996	0.0150628025	0.6265984386405232	4.514537329141245	2.4045189416778787	0.6484858989715576	1.1580604214732089	IXI	SG-NSD
0.77691185	0.49433947	0.005010713	0.5594427502152723	4.948793122067347	2.754541626413596	0.6247348785400391	1.1090835831356314	IXI	SG-NSD
0.18552099	0.31155244	0.06532843	0.6226527330700529	5.438207806003076	1.9972569637609907	0.6671445369720459	1.1452764811610103	IXI	SG-NSD
0.7773643	0.6404075	0.002079319	0.5995996147556177	4.169852024571224	2.23461723124286	0.6391835212707521	1.1253465304764452	IXI	SG-NSD
0.16937858	0.27752638	0.09672226	0.7470708241518286	3.6685910300501114	1.4968631646468682	0.6381011009216309	0.6479817457212587	IXI	SG-NSD
0.30879366	0.5060391	0.0069072890000000005	0.6779522002480676	3.1364818058149218	1.7004037928607898	0.6399781703948975	0.7904062523451373	IXI	SG-NSD
0.84826523	0.6741283	0.0019364926000000001	0.5105993021470474	4.694701375555825	2.617146559602777	0.6441161632537842	1.4190155769326376	IXI	SG-NSD
0.8248788	0.53244436	0.010786658999999999	0.5940517031252825	4.153890289032489	2.2070691627395003	0.6297438144683838	1.1457970841698362	IXI	SG-NSD
0.731432	0.64464784	0.024319788	0.6748065231076416	2.7337422720131137	1.3891680877777195	0.6356661319732666	0.5368196436934167	IXI	SG-NSD
0.43174598	0.38335496	0.012585635	0.4980508951457436	6.282493654484986	3.1907946999440657	0.6581146717071533	1.835142111455179	IXI	SG-NSD
0.5417083	0.6310143	0.026618851000000002	0.594580733103051	3.359419331078556	1.8651302707327648	0.9116208553314208	0.9529048522690869	IXI	SG-NSD
0.22505896	0.42006990000000005	0.036050152	0.6787623031848518	2.941800136438712	1.4722712723112792	0.6522250175476074	0.7620333865245743	IXI	SG-NSD
0.6519899	0.5528755999999999	0.01915807	0.6670967673283897	2.6697563827930635	1.4743313321864933	0.6571905612945557	0.7176030122276069	IXI	SG-NSD
0.70342594	0.42975628	0.0074378727000000006	0.7439737823991146	2.291130838971833	1.187970552531356	0.6901075839996338	0.5661501510465952	IXI	SG-NSD
0.35403106	0.36898786	0.022580633	0.6393537171648336	3.809602916017061	1.8856290526336223	0.6730098724365234	0.7642103587148019	IXI	SG-NSD
0.17062598	0.35175464	0.030372722	0.5178326231671231	4.0771038120139815	2.3593707164211004	0.6601145267486572	1.1008919655532223	IXI	SG-NSD
0.24543212	0.3608917	0.03597609	0.6247405031749	6.97045326365566	1.9667923910583736	0.6610410213470459	0.9575559140671296	IXI	SG-NSD
0.6725899999999999	0.53384846	0.018307433999999997	0.5742286997017501	6.051742914848625	2.272060990279224	0.6695971488952637	1.2410824577629431	IXI	SG-NSD
0.54026145	0.5664634	0.02626498	0.7153677828703346	3.3725122410149764	1.6242036690598518	0.6551358699798584	0.796641755069936	IXI	SG-NSD
0.5333176	0.6300581000000001	0.0023467445	0.5858027233809848	3.555650573778345	1.993457466468344	0.6481091976165771	1.035172547240207	IXI	SG-NSD
0.848274	0.45643398	0.009367485	0.6421777244015082	4.447794187052633	2.260946841699842	0.645550012588501	1.2764103072541122	IXI	SG-NSD
0.79640716	0.5591458	0.008973307	0.6645143536304696	6.62569456643692	2.0230875341922503	0.6483163833618164	0.9829422567325002	IXI	SG-NSD
0.70881754	0.49166387	0.02380193	0.6170494980684411	5.521350301542349	2.049287979913084	0.6494941711425781	1.2803257490985611	IXI	SG-NSD
0.2622547	0.330027	0.045206144000000004	0.630187267036187	3.2679958284621637	1.6891268924541034	0.6535403728485107	0.8048051502019073	IXI	SG-NSD
0.12384452	0.41041926	0.04445275	0.5774635371025337	4.280133588692317	2.4277766635182685	6.158576011657715	0.9845592724326876	IXI	UW-NSD
0.3308353	0.35074273	0.02206372	0.7109409774345996	5.253732009414744	1.4850903559930066	0.7078895568847656	0.7615623980199404	IXI	UW-NSD
0.20304139	0.5355179	0.01618081	0.6738264371086834	3.2956134007103297	1.650746478810779	0.6851012706756592	0.7087022121644059	IXI	UW-NSD
0.45338175	0.45217407	0.009509855	0.566565880347283	3.729534014552136	2.2894060272375025	0.69820237159729	1.159328478736981	IXI	UW-NSD
0.35133365	0.39121598	0.019418435	0.6668835357492751	3.3264539393302512	1.60171157909778	0.6813938617706299	0.7293483008146081	IXI	UW-NSD
0.2012001	0.33236	0.033711936	0.4431599875797142	9.242303961128894	3.7513994653075535	0.6884438991546631	2.3486597360077632	IXI	UW-NSD
0.21414524	0.419544	0.017491944	0.6241841212906514	5.233785021718383	2.3962476314483063	0.6660521030426025	1.127792917144432	IXI	UW-NSD
0.55041784	0.47669290000000003	0.005954613	0.5610066430713787	8.088994280924076	2.8379352883777003	0.6837074756622314	1.5306609182919122	IXI	UW-NSD
0.31302282	0.34701514	0.027662283	0.5568609438908928	3.9769028899655	2.2233372714901547	0.6619875431060791	1.156848070976447	IXI	UW-NSD
0.52869314	0.5739719	0.012001004	0.6393998010978419	3.0136230393041394	1.6094927398059249	0.6650242805480957	0.7668141179960677	IXI	UW-NSD
0.30643418	0.58500224	0.011032212	0.672938877846625	3.07287445596313	1.614410393184664	0.6595134735107422	0.7776477855902949	IXI	UW-NSD
0.2966173	0.5040785	0.011855831	0.6973271885422556	2.6571169693322783	1.4508185289126896	0.6634776592254639	0.5557345313205219	IXI	UW-NSD
0.22131902	0.4975463	0.01209166	0.8149666212056486	4.576738976319576	1.253054761973568	0.6768786907196045	0.5812912537066695	IXI	UW-NSD
0.35563690000000003	0.39206448	0.056075662000000005	0.6094096974459016	5.214990398436901	2.2732380752281385	0.657879114151001	1.988389089258256	IXI	UW-NSD
0.20651397	0.43450814	0.018418806	0.6526997362904159	3.2317643130800784	1.658689679180697	0.655376672744751	0.6700801123340699	IXI	UW-NSD
0.4411425	0.45199028	0.03249393	0.6932429401292797	5.486826564259665	1.4837050092500506	0.6556053161621094	0.6885193441710278	IXI	UW-NSD
0.76974523	0.5738489999999999	0.009428576	0.5374985464328433	5.789237497623888	2.5132609894513913	0.6704154014587402	1.2313432974520009	IXI	UW-NSD
0.28479790000000005	0.5156204000000001	0.011744946000000001	0.642148281125497	3.4684692119639404	1.8028481712128464	0.6360929012298584	0.7683605371584525	IXI	UW-NSD
0.23634316	0.40281233	0.024488457	0.6575392931777214	3.0089962970042934	1.5949535033945	0.6360030174255371	0.8364937465669051	IXI	UW-NSD
0.46521676	0.44649443	0.007823154	0.7083483703993549	7.182169200055076	1.8396721612831681	0.6394829750061035	0.7422398195924454	IXI	UW-NSD
0.29681155	0.548181	0.0079835355	0.6847732998910561	3.616549125066747	1.841844753421385	0.6545963287353516	0.6799286197489849	IXI	UW-NSD
0.8305813	0.46178716	0.015033616000000001	0.4528431081045685	4.716172188747799	2.8388309914572383	0.6510207653045654	1.4032678985677542	IXI	UW-NSD
0.36008734	0.34654182	0.019900609	0.6553489678250575	4.59557539805259	1.9589283964561397	0.6494953632354736	0.9454853689372112	IXI	UW-NSD
0.12896052	0.40383092	0.046559937	0.5584522251884576	3.653130400104891	2.1112567095811494	0.6447849273681641	0.8905651149445617	IXI	UW-NSD
0.7328706	0.4863738	0.01540546	0.4901871890906363	4.881339844830996	2.817873012647252	0.6383781433105469	1.2603681637842603	IXI	UW-NSD
0.80285025	0.6452066	0.0010693622	0.6046837135361061	3.640655942911037	2.104790128528005	0.64408278465271	0.9664913662698	IXI	UW-NSD
0.5239145000000001	0.46258202	0.009667778	0.6626988693456363	3.400050899413107	1.6559008065912235	0.6369419097900391	0.7158319039336268	IXI	UW-NSD
0.87094826	0.28854266	0.008680589499999999	0.5676422967463786	4.274505508368732	2.3249456056655533	0.6483190059661865	0.8882412607254955	IXI	UW-NSD
0.6974189000000001	0.41798845	0.027960476	0.6066803223413442	5.69262289949458	2.3787690579195293	0.6399197578430176	1.0170544871639926	IXI	UW-NSD
0.11742567	0.33348979999999995	0.04658639	0.5521990106713796	4.371033819241578	2.3621592091168133	0.6595892906188965	1.0699754442047875	IXI	UW-NSD
0.66935575	0.18973194	0.021772352999999998	0.5335763770770051	4.9141330940608405	2.6542870700184342	0.640310525894165	1.2374897188312897	IXI	UW-NSD
0.7861102	0.62609863	0.0036238803999999996	0.646952116600676	3.6967268047659663	1.9093266503245052	0.6614339351654053	1.1102639417135842	IXI	UW-NSD
0.47861943	0.31925479999999995	0.02170401	0.7280201013374894	3.96814639434371	1.7998125049078242	0.670861005783081	0.7779089967924924	IXI	UW-NSD
0.70323664	0.53910416	0.020417277	0.6282736924665999	4.238864062410254	2.1453689607637445	0.6609671115875244	0.9993082872430129	IXI	UW-NSD
0.22035734	0.4244593	0.029824717	0.6553890070852186	4.349605997141584	1.5672019539068494	0.6594424247741699	0.5633897621616191	IXI	UW-NSD
0.38157779999999997	0.49616447	0.01676995	0.6011361009361595	4.896689776425994	2.396240271157565	0.6652276515960693	0.9975840904444028	IXI	UW-NSD
0.16221593	0.36963058	0.025353204	0.7536908997604542	4.099823483182266	1.7755940536893982	0.6674506664276123	0.6749923633374286	IXI	UW-NSD
0.22162327	0.3754792	0.027653032999999997	0.5732289577282954	4.026903273998526	2.232558390577801	0.6460971832275391	1.0696101657763402	IXI	UW-NSD
0.6208075	0.4671464	0.027767273	0.6326469930831137	3.4859301335663826	1.8666460596480383	0.6584596633911133	0.8694467065329436	IXI	UW-NSD
0.63427246	0.5308643	0.007665892	0.5496681136819874	4.734563196728862	2.598550598531999	0.6689774990081787	1.132356668483533	IXI	UW-NSD
0.3833287	0.44897693	0.035295397	0.5864674706414852	4.193428410113608	2.1751675685155467	0.6615755558013916	0.9043993018373432	IXI	UW-NSD
0.48822713	0.48282820000000004	0.011404049	0.6862269596686787	4.073401082149759	1.6826188771869859	0.6529269218444824	0.8617914255957475	IXI	UW-NSD
0.24717888	0.45410526	0.014059493000000001	0.6660927854967076	3.347541792280869	1.7538240509563263	0.650566816329956	0.8429758213876615	IXI	UW-NSD
0.63884944	0.56830513	0.028130334	0.6212659814306862	4.167461058401072	2.156858474632699	0.662273645401001	1.0593569262783549	IXI	UW-NSD
0.22145934	0.5457134	0.0058266222	0.5395093731736071	4.973108810481003	2.8167639040368253	0.6401324272155762	1.6162257568586478	IXI	UW-NSD
0.6830301999999999	0.4058472	0.007088646800000001	0.6313090789144042	5.978630914775934	2.3378903914386115	0.6582083702087402	1.1903398631616304	IXI	UW-NSD
0.61118996	0.6180758000000001	0.019753166000000003	0.6460969033517432	5.061049303885879	1.924654791017285	0.6471841335296631	1.5636290023983577	IXI	UW-NSD
0.7135773	0.5895526999999999	0.009023446	0.5170069428654818	4.710165458150259	2.6927081809128874	0.652822732925415	1.542916749355108	IXI	UW-NSD
0.71183205	0.49953964	0.007943875	0.5119393950585084	7.390867271943001	2.9458201517621787	0.6734857559204102	1.9020961364770883	IXI	UW-NSD
0.16750339	0.3585633	0.035928062999999996	0.6127303600341005	8.177399438379503	2.5419762611815377	0.6652734279632568	1.2157193615857331	IXI	UW-NSD
0.21442421	0.25237986	0.07692996	0.6847881534445573	3.107736240968748	1.428309910660536	0.6727745532989502	0.4344032607006125	IXI	UW-NSD
0.17835894	0.34775436	0.046091825	0.5653756922237179	3.1711249995293107	1.8945593546404904	0.6480813026428223	0.9320869125020488	IXI	UW-NSD
0.85836333	0.68522555	0.0035948579	0.655318248776266	3.881625867825036	2.1071042811731244	0.6624016761779785	0.7508572639025826	IXI	UW-NSD
0.71643484	0.4082862	0.009342448	0.37981690912293214	5.068193839273844	3.4796887377991403	0.6568591594696045	1.6983946281874758	IXI	UW-NSD
0.17486948	0.43346825	0.021259647000000003	0.7608355687476066	2.5988439432372243	1.1842058040064884	0.6477763652801514	0.3683080479704239	IXI	UW-NSD
0.7958276999999999	0.46341234	0.0047702813	0.6594250654398652	3.720943006727774	2.005143526284733	0.6444563865661621	1.414934800458546	IXI	UW-NSD
0.30062366	0.45678464	0.012089951000000002	0.5835751233088884	4.705906030891837	2.355867113027801	0.6547391414642334	1.1651286538280892	IXI	UW-NSD
0.41571534	0.55314803	0.009415505	0.6144934642700453	6.8939480357754634	2.562173003832834	0.6588144302368164	1.0396572055872944	IXI	UW-NSD
0.26261374	0.22226956	0.07171749999999999	0.6434080183759694	3.9263351655792813	1.92454676531688	0.6426491737365723	1.0616086604357242	IXI	UW-NSD
0.66372377	0.40993765	0.0063220295	0.674486224002905	2.798010392452143	1.468819775876924	0.6452102661132812	0.5894972281640872	IXI	UW-NSD
0.12953801	0.33029097	0.06259046	0.6047068924842633	5.662737288838166	2.1680014113846977	0.6416609287261963	1.1515873283204907	IXI	UW-NSD
0.8384294	0.61877495	0.0021769677	0.5966859195719812	7.426048114104214	2.1881076662968137	0.6802194118499756	1.233143572391072	IXI	UW-NSD
0.15028746	0.36831978	0.048243728	0.6030690431845693	5.965966114030548	2.0222382996265376	0.668928861618042	1.0666730262284512	IXI	UW-NSD
0.38830572	0.41197076	0.014980647	0.5710131234145279	4.908216689063004	2.5169919988466334	0.6611521244049072	1.374661248564227	IXI	UW-NSD
0.84146374	0.47971115	0.00820125	0.5692917277098957	4.757036075706867	2.7773702071357915	0.6520020961761475	1.0727940022099758	IXI	UW-NSD
0.17199029	0.30352408	0.065914765	0.5585754144338666	5.834411244286578	2.301439370187736	0.6338040828704834	1.2296243076847713	IXI	UW-NSD
0.79723704	0.6855815	0.0014958129	0.6973281116174876	3.1739032458275016	1.5378825710104511	0.6546390056610107	0.6710110053279789	IXI	UW-NSD
0.18616971	0.2766422	0.09210638	0.7575398787798164	3.212009456789714	1.3858459659588247	0.6565570831298828	0.6341692185933019	IXI	UW-NSD
0.38297588	0.5054494	0.0055729593	0.6690932628860683	2.9495381176200866	1.6830135720548771	0.6488780975341797	0.6946857709106997	IXI	UW-NSD
0.8307798000000001	0.668927	0.0035317983	0.5502323922516253	4.335197623974157	2.48284337738579	0.6491518020629883	1.2243468187171462	IXI	UW-NSD
0.83814347	0.52757794	0.009333731999999999	0.5929146687207734	4.119696347763797	2.252090550294569	0.6566464900970459	1.0826119744335596	IXI	UW-NSD
0.7269031	0.6444321	0.022298967000000003	0.6847398063774485	2.9685044645298717	1.3902118505011207	0.6292924880981445	0.53229108640928	IXI	UW-NSD
0.40139732	0.38827354	0.012455565	0.5644651334784825	6.149028323454175	2.8074641496966315	0.6528792381286621	1.2063706750828296	IXI	UW-NSD
0.5411646999999999	0.6308958	0.024848646000000002	0.6752998714268262	3.1788490950831325	1.6489238726701534	0.6605172157287598	0.8214047869026013	IXI	UW-NSD
0.2743266	0.41845942	0.030771468	0.8438578015227234	2.416160970488677	1.0705341930171546	0.6680474281311035	0.3696636918872559	IXI	UW-NSD
0.52124393	0.52456754	0.025593728	0.6798010351052206	2.6789504903442842	1.3776319760785907	0.6465332508087158	0.5948450115371154	IXI	UW-NSD
0.7323021	0.42383453	0.007793588000000001	0.6912407994439237	2.4949512115621744	1.3807809200822614	0.6576366424560547	0.6280711658735321	IXI	UW-NSD
0.42367047	0.36205146	0.020490786	0.6704996429274119	3.44080002056466	1.7184519297767324	0.6744489669799805	0.6337339230745667	IXI	UW-NSD
0.18570004	0.34403783	0.029877657000000002	0.6433561961771161	3.449962554792084	1.669417832080518	0.6472363471984863	0.6987614515967938	IXI	UW-NSD
0.25740317	0.35348746	0.034357335	0.6782758869176648	6.5432586843771015	1.7416353946370648	0.6680572032928467	0.7427480142615852	IXI	UW-NSD
0.7038601999999999	0.5584084	0.014196326	0.6860449739054659	5.245036514580736	1.6617116408143204	0.637519121170044	0.753157924671649	IXI	UW-NSD
0.69487035	0.55881584	0.025224574	0.703201741629	3.1115146098322737	1.5040625653239437	0.6510541439056396	0.699843666469703	IXI	UW-NSD
0.49046090000000003	0.649216	0.0023326213	0.6970714173682442	3.004628684146732	1.4955872520158668	0.6503262519836426	0.5990744351104279	IXI	UW-NSD
0.80978763	0.4715317	0.01011043	0.6750888712321179	4.4050110319574864	2.0726399925215384	0.6583490371704102	1.0438423733099946	IXI	UW-NSD
0.78555906	0.55899775	0.008953743	0.7211329571380658	6.360716352487336	1.8607092572360464	0.6705853939056396	0.7703669690763001	IXI	UW-NSD
0.69270635	0.50671303	0.02222305	0.6717921929696121	4.776431947750576	1.7693827834542784	0.6456413269042969	0.7963329158601145	IXI	UW-NSD
0.23830059	0.3356465	0.04494924	0.6567084206117733	3.4802616681566296	1.7503610766913569	0.6403210163116455	0.7985106055008835	IXI	UW-NSD
0.12879239	0.40987206	0.041345976	0.5904410520384628	4.525502216467932	2.4151704023871763	6.18018913269043	1.092749050658313	IXI	SG-ND
0.31615326	0.34429693	0.023889016000000002	0.6301019769277858	5.525704510659404	1.847152204369154	0.8716135025024414	1.1766589961741178	IXI	SG-ND
0.18763913	0.5446062	0.015775107	0.6648989102150782	3.9449987171490384	1.715968362438179	0.6889414787292479	0.6375768589646779	IXI	SG-ND
0.42223027	0.45627496	0.009398073	0.5833048437126092	3.8990781033955373	2.2044869849080295	0.670365571975708	1.0794342886603954	IXI	SG-ND
0.3582355	0.39812420000000004	0.018783418	0.7581690405981913	3.0765433922752234	1.4401963702027467	0.9661588668823242	0.6426994819088176	IXI	SG-ND
0.20240432	0.33097940000000003	0.034583762000000004	0.4677629270640198	9.526205438052532	3.5906789823660903	0.7291615009307861	2.109949606275311	IXI	SG-ND
0.19455756	0.41496903	0.019393977	0.5885313002584467	5.241935689687912	2.2663857746405087	0.7278704643249512	1.1142145519910216	IXI	SG-ND
0.49858806	0.47512788	0.0065926192	0.5381371316456838	8.120814944709053	3.237709714382721	0.7182862758636475	1.755670909462316	IXI	SG-ND
0.31058845	0.3506804	0.027686878999999998	0.5778705151586314	4.026870059229802	2.1223274206372045	0.6808385848999023	1.0542313667390388	IXI	SG-ND
0.61624736	0.55472624	0.01391128	0.6447999649718791	3.361032124808629	1.7729712811290819	0.6981434822082521	0.8503652658998858	IXI	SG-ND
0.28222147	0.5765284	0.010421419	0.6371849372316887	3.6858336765172033	1.8573921050709608	0.7115774154663086	0.9258090585901952	IXI	SG-ND
0.26137105	0.508526	0.0119638285	0.7495512237443482	2.908556572602307	1.4232423028568473	0.6940557956695557	0.5440370294966843	IXI	SG-ND
0.20752637	0.49337694	0.014641747	0.6956794593204654	4.731130057985633	1.6021194199664952	0.7137184143066406	0.9571470293381684	IXI	SG-ND
0.3771735	0.39174005	0.050957645999999995	0.6055128915417358	5.38428463134705	2.4025392052209686	0.7033021450042725	1.3741119590315505	IXI	SG-ND
0.19740322	0.4317477	0.019731646000000002	0.6870433789708943	3.280165573670096	1.6236113092087674	0.6692163944244385	0.6689449509698862	IXI	SG-ND
0.42207316	0.44871673	0.036967542	0.7502917226937369	5.201043841209832	1.4750218791965783	0.7926530838012695	0.4717884723558839	IXI	SG-ND
0.7804041	0.5625234	0.010544702	0.5651097735919732	5.9588219814853325	2.5051488925511465	0.8339962959289551	1.3596422972858466	IXI	SG-ND
0.18560714	0.50872844	0.013839945	0.6306258644662104	3.63076149197399	1.7941836868921262	0.7849893569946289	0.7965711618229886	IXI	SG-ND
0.2242083	0.4025287	0.024145927	0.6760632171871368	3.124477024744126	1.5809842723092054	0.9400815963745116	0.7631158561211875	IXI	SG-ND
0.41559464	0.44940332	0.00803806	0.7373621215129971	6.776132755654082	1.8602214403208808	0.8050744533538818	0.6125938181239959	IXI	SG-ND
0.31616533	0.53912586	0.0083282245	0.6073846492913626	4.041276824185063	2.1036084508434088	0.8072030544281006	0.9445640888395721	IXI	SG-ND
0.79336697	0.48216686	0.014531899999999999	0.4395635481966839	5.008142788952783	2.9062605759482247	0.7750256061553955	1.5417391709443755	IXI	SG-ND
0.34208852	0.34746775	0.022204573999999998	0.6603256540531597	4.60150686902559	1.9365902359211893	0.8209550380706787	0.8418420772289527	IXI	SG-ND
0.11667051	0.3967024	0.047771487	0.5196192403844782	3.8588884122725817	2.2511107120984177	0.9126179218292236	1.1258737992899142	IXI	SG-ND
0.74034095	0.48035379999999994	0.013117806000000001	0.5576988871529451	4.641722444682536	2.6370989559840416	0.8105287551879883	0.9294119033952156	IXI	SG-ND
0.78779805	0.63949394	0.0012019736	0.6565419719390687	3.5205386758461166	1.892615813075105	0.727121114730835	0.8279919512422133	IXI	SG-ND
0.5118090999999999	0.46442910000000004	0.009886586999999999	0.6263573636091395	3.3737360249310875	1.77314168526187	0.7358114719390869	0.7618751116613631	IXI	SG-ND
0.6842936	0.34683546	0.013498891	0.5433686374232694	4.426055611334487	2.420149210649998	0.7242987155914307	0.9330240262629736	IXI	SG-ND
0.75622094	0.451614	0.027085649	0.5504639012171155	6.063772077577099	2.5782230823522467	0.8660941123962402	1.2601865127842036	IXI	SG-ND
0.10561414	0.33600208	0.048607007	0.5359535052677008	4.549409459542001	2.485008375373832	0.7477440834045409	1.2669603133260128	IXI	SG-ND
0.41081262	0.22663723	0.041412733	0.5157350520604277	5.2544199521101715	2.7579270560002977	0.7319061756134033	1.5080157754017518	IXI	SG-ND
0.77360314	0.6158103	0.0034323211	0.5499992993300753	4.698165916914079	2.6119201434566337	0.718541145324707	1.521802307850194	IXI	SG-ND
0.48821706	0.31323415	0.022267682	0.6925210088073349	4.302763021715519	2.085578949545501	0.7358734607696533	1.0984205175809214	IXI	SG-ND
0.5968123000000001	0.5185215999999999	0.026172967999999998	0.6208050943230161	4.310282094829301	2.2447819711337864	0.827373743057251	1.1772781073657463	IXI	SG-ND
0.27921852	0.41812673	0.027530447000000003	0.7524195296235636	4.46955090447412	1.40331173024809	0.7374932765960693	0.6357770072061544	IXI	SG-ND
0.35929644	0.50221854	0.018930206	0.6069284422615904	4.703686770683111	2.3213445874621947	0.7293620109558105	1.2654460215072325	IXI	SG-ND
0.148091	0.364615	0.026828708	0.6955413117465532	4.448477006426792	2.179588310781546	0.8086793422698975	0.9805666564870448	IXI	SG-ND
0.20105079	0.37531734	0.029460828999999997	0.5759778548066576	4.171527600678521	2.3318829419150218	0.7209801673889159	1.2336942868366834	IXI	SG-ND
0.6247033000000001	0.47317496	0.029396595	0.6728366721745644	3.5577590244505166	1.752632604852197	0.8527393341064453	0.861532690266636	IXI	SG-ND
0.6677478	0.5288795000000001	0.007998765	0.5342785428702529	4.740218728612561	2.794492968049137	0.8197686672210693	1.3010726296491513	IXI	SG-ND
0.37522638	0.43654987	0.0349709	0.5567075170968421	4.545336116924706	2.403181704667209	0.8228623867034912	1.0632467647584278	IXI	SG-ND
0.6596923000000001	0.46084574	0.012172048000000001	0.6412481729528642	4.767110751081498	2.083414074320975	0.7477366924285889	0.877520215948193	IXI	SG-ND
0.22846584	0.44978097	0.015879253	0.6594944009386651	3.7708950106370516	1.8907342449456317	0.8757894039154053	1.1346068340594098	IXI	SG-ND
0.642122	0.55820173	0.027487082000000003	0.5980276689301953	4.3581407392973786	2.3498222809411056	0.7919843196868896	1.2281480894647148	IXI	SG-ND
0.21224659999999998	0.5443534000000001	0.0057876590000000006	0.5711360005105	4.810454668672597	2.7027246778825447	0.8284995555877686	1.4038813872392557	IXI	SG-ND
0.51796824	0.42515978	0.0073798914000000005	0.5812765058610783	6.386974811637144	2.549603802907135	0.7174658775329591	1.4261809335455984	IXI	SG-ND
0.6338490999999999	0.62872076	0.018067852	0.6468117068902892	5.035986953531416	1.8460714130570277	0.7371225357055664	1.3106023664145183	IXI	SG-ND
0.7130231	0.6010310999999999	0.009841509	0.5685528097677022	4.649153949223309	2.6052795442688907	0.8401899337768555	1.4014625837162682	IXI	SG-ND
0.65114415	0.4953338	0.010484096	0.4713161667386359	7.702544791653644	3.4052972521171827	0.7171432971954346	2.2870290152844	IXI	SG-ND
0.1489036	0.36229196	0.037088063	0.6281138733766023	7.3661617493424965	2.2224729517845563	0.7244062423706055	1.156336623909707	IXI	SG-ND
0.17168047	0.25263256	0.08769542	0.7642948484340313	3.0123069261739737	1.357964339627074	0.7246320247650146	0.5107749661436896	IXI	SG-ND
0.16357619	0.3439699	0.04980464	0.5981556079887154	3.3002625112801214	1.794900547641452	0.7254638671875	0.7893207855960336	IXI	SG-ND
0.8735674999999999	0.6831286	0.0037952740000000004	0.6720071025178074	4.057525608762025	2.0454527784190533	0.7097830772399902	0.7086104529315245	IXI	SG-ND
0.74678326	0.43250036	0.008152773	0.465370152053741	4.1627966304313	2.6234509059967293	0.7436397075653076	1.178894561629004	IXI	SG-ND
0.16569287	0.43498182	0.021474289	0.7160251106194719	2.8177208665510216	1.2358604862717135	0.7107131481170654	0.5047703942258877	IXI	SG-ND
0.7749847	0.45030445	0.006027825600000001	0.5752740044716969	4.2660052910445545	2.4586449937927157	0.7476246356964111	1.93981986891036	IXI	SG-ND
0.27959764	0.45095503	0.013580545	0.5249026113884363	5.278939555993034	2.7617369658326143	0.7191486358642578	1.6571933400154393	IXI	SG-ND
0.34889564	0.55077904	0.012561191999999999	0.4905931832228509	7.464337033908657	3.0204335123134936	0.7149004936218262	1.9291401229746612	IXI	SG-ND
0.22417134	0.21144602	0.07654145	0.4729701513730852	5.574440110937977	3.0962235661794195	0.7181100845336914	1.8800543995987191	IXI	SG-ND
0.66491604	0.4160028	0.006232875400000001	0.7736321262725399	2.393467933849029	1.098045890569642	0.7239997386932373	0.4022431917499796	IXI	SG-ND
0.12098566	0.32760593	0.06642764	0.6587730901843095	5.446813332956643	2.0353941663458963	0.7280433177947998	1.1259812022875535	IXI	SG-ND
0.8207489	0.6104811	0.0024635156	0.5207242209308984	7.838722127958733	2.85100515177239	0.7156720161437988	1.6636397290979463	IXI	SG-ND
0.14463408	0.3702147	0.048910256	0.6317139394520994	5.471232865627731	1.8133423842197804	0.7273671627044678	1.194045138705442	IXI	SG-ND
0.33442214	0.41539195	0.016096769	0.6151500158103791	4.814580210827971	2.4164432984948974	0.7281064987182617	1.2603717140654085	IXI	SG-ND
0.8033196	0.48226136	0.0063853385	0.5369413455717464	5.077561006821356	2.876792349856492	0.7322077751159668	1.173554947203438	IXI	SG-ND
0.20961659	0.306946	0.06503672	0.6608541491631994	5.376035643069806	1.7042657323829125	1.0157387256622314	0.7897065261741714	IXI	SG-ND
0.77550125	0.6434161999999999	0.0020533763	0.6135919913896414	3.616588704369085	2.018746809732624	0.8130207061767578	0.9055419826019198	IXI	SG-ND
0.19310766	0.27437687	0.08665521400000001	0.6805506681754203	3.436326516854992	1.7258741622223974	0.7239093780517578	0.7637409971748724	IXI	SG-ND
0.30116004	0.5068559	0.006303845	0.7025738048024283	3.2389674066097367	1.6671720152935892	0.7262811660766602	0.6450888640690058	IXI	SG-ND
0.83858573	0.67365605	0.003244622	0.5190339800953591	4.494618154854123	2.6430203458175576	0.7975130081176758	1.316446152585239	IXI	SG-ND
0.82006264	0.52868867	0.012506745	0.5526805041869816	4.45378642980403	2.469498222034331	0.8451621532440186	1.2492446079030066	IXI	SG-ND
0.6860565	0.6185961	0.024261285	0.5315224264775342	3.475670962832072	2.093951226376108	0.7082147598266602	1.2000025948916622	IXI	SG-ND
0.41779718	0.3778321	0.013795691	0.4980759553237848	6.745628277691758	3.423187235647806	0.7362401485443115	1.890502301584671	IXI	SG-ND
0.65313715	0.63502413	0.022561066	0.5975397858521149	3.426617469502669	1.8580939057779524	0.8005497455596924	0.9355364478350674	IXI	SG-ND
0.23221737	0.41984877	0.034137882	0.7795742666255254	2.4623846592404344	1.1814775346574184	0.7201197147369385	0.4783195704403332	IXI	SG-ND
0.517255	0.50637907	0.02590984	0.6159287884940317	3.2776329796695105	1.6813030151770103	0.7228908538818359	0.9448416261006743	IXI	SG-ND
0.748133	0.41950429999999994	0.008565441	0.7923773184733421	2.4543903732085943	1.1439811922525025	0.7962889671325684	0.4499936854825201	IXI	SG-ND
0.39524603	0.36250052	0.023024717000000004	0.7099566409588429	3.7722857772799543	1.7325091163079511	0.815943717956543	0.6848194039009116	IXI	SG-ND
0.16616815	0.34253806	0.032751426	0.4884866153054674	4.3800811945777145	2.593547753882589	0.6851673126220703	1.2282276550165878	IXI	SG-ND
0.2357092	0.35699353	0.037231334	0.6587296700842251	6.856379906609394	1.7979076815059205	0.731877326965332	0.8091431620259176	IXI	SG-ND
0.6871596999999999	0.5458244999999999	0.016710544	0.6315753368457451	5.64881285968688	1.9319170400223995	0.7170577049255371	0.9938688434189802	IXI	SG-ND
0.6325883000000001	0.5541282	0.029833639	0.6869062398089748	3.4629993601440816	1.6645709322077713	0.7524049282073975	0.8366892208171763	IXI	SG-ND
0.5003885	0.6367901	0.0021921669	0.6204678659771692	3.5457710174385246	1.987055160244036	0.7078776359558105	0.8417205103619523	IXI	SG-ND
0.8175353	0.4624496	0.008774224	0.6387972115787535	4.490244186205182	2.3179754886645467	0.7107920646667479	1.3284678589224337	IXI	SG-ND
0.8074342	0.5595079000000001	0.0067528946999999995	0.6976859206603399	6.827854744576267	1.8649169205877527	0.753185510635376	0.8068997479458322	IXI	SG-ND
0.700601	0.5112875	0.023345176000000002	0.6718811850328095	5.675099947094276	1.7524092954094919	0.7146759033203125	0.9467043186837062	IXI	SG-ND
0.24588719	0.32673323	0.046078626	0.5644334874722874	3.802730720887903	2.0122722925217733	0.7077538967132568	1.0252764126982914	IXI	SG-ND
0.15600422	0.45371312	0.02180374	0.03262521200472558	106.49447164369057	91.55917670244631	7.913620948791504	22.295563611446568	IXI	BL-N
0.15505864	0.37234777	0.047183722000000004	0.024163918165718543	101.00713986590858	87.61619651672478	0.663092851638794	22.85726838255986	IXI	BL-N
0.11759023	0.592348	0.015112058000000001	0.01504533808329356	157.4453817524106	150.8197514530311	0.6717329025268555	32.881791941656196	IXI	BL-N
0.15997785	0.5081753	0.04497245	0.03810231568464615	99.08490558505942	79.88582591358444	0.6523213386535645	16.628357393774234	IXI	BL-N
0.14973079	0.45146355	0.022740233999999998	0.017135639218880026	116.35616089902284	110.9117587651658	0.6918880939483643	31.44491482658411	IXI	BL-N
0.1607347	0.38556907	0.023171717	0.03127314709609915	75.14004052583526	62.095267918278466	0.6923782825469971	33.22680616086077	IXI	BL-N
0.16481084	0.45859659999999997	0.021287672	0.022116720911315387	145.92655179077366	140.67877461101466	0.7039556503295898	32.507430299659575	IXI	BL-N
0.19143404	0.5393671999999999	0.069425605	0.0326267909189837	97.174901797573	85.45094431565234	0.6515007019042969	20.40360552904197	IXI	BL-N
0.15858975	0.37713409999999997	0.057974122	0.03407209903554912	155.1466145819361	146.94513640190883	0.677901029586792	33.84186874612839	IXI	BL-N
0.13617036	0.6032885	0.038983442	0.03988319585865191	170.39466849910588	165.04632591582418	0.67946457862854	34.23907551077032	IXI	BL-N
0.14189745	0.6177053000000001	0.038142595	0.020558800457364003	172.58648950171315	165.24513206208303	0.6913065910339355	43.762459730652076	IXI	BL-N
0.10349332	0.5269704000000001	0.039590947	0.03139534308167968	114.45267302271064	108.62866243507355	0.6645164489746094	34.44911040600512	IXI	BL-N
0.116864316	0.5060764	0.024706767999999997	0.016140823692869802	155.59184493745153	148.66968516619113	0.6661727428436279	37.106913816456256	IXI	BL-N
0.30028188	0.56093943	0.03669726	0.017143157131508054	110.6716754010341	103.77261845631392	0.6983981132507324	38.06795325664705	IXI	BL-N
0.12978388	0.44344940000000005	0.02144412	0.03754876931096193	97.23703961498964	88.2269487252169	0.6740202903747559	26.655375288896643	IXI	BL-N
0.17188497	0.6418456	0.031965837000000004	0.017785667987031652	82.87728217629366	70.04140265339721	0.6694226264953613	27.92436580102848	IXI	BL-N
0.4871977	0.6541499	0.017420283999999998	0.027829150523474247	96.35212851448692	88.55258951485283	0.6884675025939941	32.44167967201979	IXI	BL-N
0.11036145	0.5299323	0.035483707	0.02449767430247746	130.45376923676366	125.43268902706859	0.6857726573944092	39.359674046343606	IXI	BL-N
0.14401966	0.42353895	0.039004948	0.03196974531639903	85.58051388955377	73.92658992420323	0.8391478061676025	16.51881455816664	IXI	BL-N
0.12936367	0.48544553	0.042883325	0.02436881797588248	82.25993309082912	68.74521612251216	0.7947287559509277	18.099852931188366	IXI	BL-N
0.14583942	0.5963113	0.007839002	0.01881938977116694	115.47037062890442	108.35751485086313	0.915534734725952	33.50025536916392	IXI	BL-N
0.095005065	0.5841078000000001	0.021399922999999998	0.03477547830597242	115.28816570926918	101.3968533939254	0.7985463142395021	20.38250618793656	IXI	BL-N
0.15745050000000002	0.38747653	0.04964435	0.02956530127816942	86.22115526825216	75.37198672966451	0.6915135383605957	19.339574453073872	IXI	BL-N
0.10449189	0.42682934	0.033680666	0.02133632031081072	132.99948445508215	122.96389655578434	0.7550773620605469	27.68141415176976	IXI	BL-N
0.19097635	0.60772705	0.007968134	0.017115580564772397	130.91304463503735	123.31384954970144	0.940699815750122	39.098510198671825	IXI	BL-N
0.44151947	0.69457036	0.04232615	0.05346670246881803	77.56276399274235	65.8277392865487	0.7988073825836182	13.240653624103059	IXI	BL-N
0.15692775	0.5211924	0.015252816	0.02023583848927173	119.47207262030493	113.94331545732928	0.6899521350860596	47.10761050627858	IXI	BL-N
0.09441350400000001	0.44274880000000005	0.03569472	0.025963509417420663	104.62494491821137	94.03006071764356	0.7042427062988281	16.137186280745546	IXI	BL-N
0.14715219	0.5800132	0.026867067	0.016332594967165274	147.94151067825652	141.11967866597425	0.8588080406188965	39.24371726753754	IXI	BL-N
0.11256297	0.38669524	0.037844643	0.02311979283043685	171.1751478701589	164.2571781585511	0.7301275730133057	23.99628970123857	IXI	BL-N
0.15673351	0.27032188	0.07173823	0.03055389732664647	87.6140230937858	78.7409660378447	0.7805562019348145	18.45285994877269	IXI	BL-N
0.67284733	0.6740102	0.03610019999999999	0.031015691003322406	127.2069081525055	115.54040801921927	0.8125612735748291	26.561122734426732	IXI	BL-N
0.16292822	0.37608358	0.03231127	0.01863864414595715	96.15001355723871	87.33181587998008	0.8102729320526123	35.59178696325127	IXI	BL-N
0.32537267	0.63344705	0.031718876	0.02453627930549085	107.1269707095948	99.90839798690432	0.8748774528503418	34.22612512687523	IXI	BL-N
0.12709916	0.46360394	0.02485281	0.01840927696186835	100.23776498664571	92.06820523672562	0.695481538772583	37.14317782662512	IXI	BL-N
0.18392858	0.56284	0.020441927	0.015732396418742186	104.00324357688982	96.3136916821363	0.7350552082061768	29.00238672751432	IXI	BL-N
0.14266714	0.3946197	0.035195723	0.0350838210194171	94.33409100196778	83.7064457887395	0.7931017875671387	19.272099033068873	IXI	BL-N
0.17560649	0.40500823	0.03395097	0.027086210594084892	103.73111107221442	96.31526527874875	0.8123958110809326	35.86904177066428	IXI	BL-N
0.1964494	0.58453435	0.021457277	0.027609009128763462	154.38102885198515	146.56651382483525	0.7878377437591553	37.71284764538422	IXI	BL-N
0.18107615	0.59308326	0.011253498	0.014063324364791088	98.76554675000808	92.09565250868404	0.7441132068634033	36.33847722491512	IXI	BL-N
0.29125619999999997	0.6008783000000001	0.04313272	0.013320859481861031	84.49512928807404	74.26168028562648	0.6928384304046631	31.804812340508896	IXI	BL-N
0.13808435	0.54782444	0.0150737995	0.016933654662471855	111.01950828027093	102.34221451172743	0.7171647548675537	34.77508788383978	IXI	BL-N
0.18901882	0.49125034	0.014439436000000002	0.022270985646905227	83.43797028838809	74.9180221939022	0.7511172294616699	38.470824845367495	IXI	BL-N
0.31556198	0.65674436	0.029582966000000002	0.016968308346465944	138.55734508638997	133.63364411452437	0.7051491737365723	46.41459098951376	IXI	BL-N
0.16217221	0.5953504	0.036994018	0.040936211643601436	103.04049813446238	93.65004178785324	0.7029304504394531	20.912383774761672	IXI	BL-N
0.15910718	0.49649826	0.04974798	0.030035303437597725	93.68433964611204	78.45460012585019	0.8162276744842529	18.201338656784465	IXI	BL-N
0.66935956	0.7026975000000001	0.026516622000000004	0.018845566536407687	121.00080842886258	114.04577930055493	0.8671545982360841	30.203929015162387	IXI	BL-N
0.6452408000000001	0.6962001999999999	0.031550437	0.02168377203089119	124.97827173779214	113.5212337376844	0.8152871131896973	22.98553965156664	IXI	BL-N
0.5258147	0.5612676	0.018349135	0.02603705562838141	81.1851181752133	71.52545537217489	0.711010217666626	28.11738675432537	IXI	BL-N
0.15189588	0.39236647	0.042138512999999996	0.028400477054946232	74.7033819963098	64.12096449046399	0.8105154037475586	21.691618013612903	IXI	BL-N
0.13589251	0.27010486	0.08620601	0.0188908466959517	123.51627012300457	114.09036135993448	0.8061423301696777	17.852255002379795	IXI	BL-N
0.14052095	0.35805854	0.044682097000000004	0.018440188372605096	155.89812919872145	152.32166116056504	0.8021082878112793	43.29375384090163	IXI	BL-N
0.64414054	0.6897717	0.006930551	0.0326082444528655	84.51838910340693	75.140619001258	0.7120079994201659	27.203210830850225	IXI	BL-N
0.11274665	0.55684644	0.0137645025	0.026194166898110258	124.8356602168596	119.02632920482719	0.722393274307251	32.77350105327237	IXI	BL-N
0.10244343	0.44100779999999995	0.02867511	0.02715744337515621	129.68977111421802	118.8508692309665	0.7022273540496826	31.17284437642876	IXI	BL-N
0.17464446	0.5224501	0.017659657	0.053558623362697864	79.66927317160341	68.284229797286	0.7198159694671631	38.33427655488582	IXI	BL-N
0.15672602	0.5051909000000001	0.025731025	0.01853726073316709	137.7644224340127	131.5365566845766	0.7016475200653076	38.284395085723546	IXI	BL-N
0.19051701	0.62096155	0.067578875	0.026015582385694624	93.25026689631065	81.30772884458881	0.7027440071105957	24.655676627858792	IXI	BL-N
0.17479451	0.22639404	0.06795304	0.029846697632657158	74.28241928297727	63.806574298859026	0.7104868888854979	31.860470797550025	IXI	BL-N
0.11208533	0.46657094	0.04965439	0.028986248432375787	116.54249618686808	106.14651747324757	0.7165951728820801	21.26407053035696	IXI	BL-N
0.15306126	0.35592070000000003	0.04213151	0.030605061424440607	108.52531540182122	93.82426439351678	0.7191877365112305	21.68546477319905	IXI	BL-N
0.6627316	0.6663366999999999	0.008491044	0.03132476393018671	97.49460610551426	85.52749974229647	0.7236237525939941	25.482830970895524	IXI	BL-N
0.17516008	0.4056006	0.025642026000000002	0.01918991793908508	106.42428029630949	99.08919060145121	0.8271067142486572	39.516945163207005	IXI	BL-N
0.12275388	0.47315258	0.035738062	0.03237016132054366	98.21055887857662	90.34153231235399	0.7321689128875732	29.80551984712741	IXI	BL-N
0.17033120000000002	0.5835099	0.052311957	0.04225778203273152	83.03729074678182	71.64185194729058	0.6952114105224609	16.149065124231207	IXI	BL-N
0.14635703	0.32574958	0.062083498	0.01663505519030961	157.5025766128262	147.55036184313346	0.7037754058837891	33.72075813084303	IXI	BL-N
0.585128	0.668979	0.0030053817	0.031987738027968	76.62198661404881	64.363192928733	0.6980400085449219	28.72897948619425	IXI	BL-N
0.17081803	0.29010653	0.062069982	0.02127597306636682	81.4706249489804	71.60502074489365	0.6926651000976562	36.54370207986961	IXI	BL-N
0.21090250000000002	0.53062856	0.050272945	0.030948602688667906	84.03244403455692	72.37249285139931	0.6966991424560547	18.893832457662608	IXI	BL-N
0.7615648	0.74356645	0.03774386	0.04223129610228342	100.03546855074127	90.23486754540704	0.7125155925750732	19.96226049808775	IXI	BL-N
0.11864344	0.6288795	0.033659726	0.02831208102782195	117.81937627599369	109.67775443782128	0.7729766368865967	31.33253802077273	IXI	BL-N
0.27377695	0.6982874	0.028083831	0.02133144507200783	153.08255949047174	145.7918156292825	0.7200965881347656	26.8583361237954	IXI	BL-N
0.18580174	0.4553017	0.0118325725	0.037828890872202856	92.49592474355153	79.58496503076823	0.8450455665588379	35.019447654897164	IXI	BL-N
0.5603486999999999	0.696346	0.0760731	0.05363500601557695	83.12051931083394	69.4561104137764	0.7066845893859863	13.390110040664124	IXI	BL-N
0.18172324	0.42964837	0.02644747	0.0229699218475268	113.31483803978432	107.54849418589222	0.8105409145355225	42.0353391757083	IXI	BL-N
0.19535005	0.6297467	0.057266545	0.02307433234773321	112.58881860105616	106.72788155446457	0.7396345138549805	35.12446274291186	IXI	BL-N
0.23750244	0.46620035	0.07470748599999999	0.044549229256855005	84.22731626656321	70.73405565574772	0.7299909591674805	17.126409218087414	IXI	BL-N
0.18508210000000003	0.41904309999999995	0.024014885	0.01268100128947172	100.22129995648184	93.52632753802428	0.7041749954223633	39.45196162892336	IXI	BL-N
0.11680767	0.40043184	0.030925752999999997	0.017729209457025538	151.52250928809238	146.06573589009878	0.8390820026397705	30.38953573693906	IXI	BL-N
0.17382178	0.3866967	0.030634051000000002	0.017901597584554185	100.7926163048918	91.09083535524286	0.8162853717803955	33.79282128189599	IXI	BL-N
0.60930574	0.5709711	0.01010158	0.02568777273506333	85.10727985931261	75.05407985567099	0.8191671371459961	34.004384926033374	IXI	BL-N
0.27635366	0.60749763	0.057179343	0.01982861649000305	140.6757722020314	132.31618522083141	0.7062923908233643	43.729938811788095	IXI	BL-N
0.36825672	0.67133296	0.002670733	0.047034759262728654	63.34187268934969	53.39401363321118	0.8331198692321777	29.20062251447681	IXI	BL-N
0.11225619	0.55806494	0.045835283	0.037362083220710565	94.02560760039013	83.0017081733912	0.7260518074035645	17.071782819358457	IXI	BL-N
0.37531036	0.62065583	0.05599292	0.042617334548105366	102.08016620113771	86.0112783525952	0.7948286533355713	18.74459975566758	IXI	BL-N
0.2732308	0.62592804	0.028348986	0.016469633403361883	103.84655410229355	96.9927073827777	0.8117523193359375	37.157127339346594	IXI	BL-N
0.12140186	0.3664998	0.03879424	0.030285594061421527	89.47479517187483	77.05754114762955	0.8432168960571289	23.845363942094888	IXI	BL-N
0.21831563	0.45720515	0.016605329	0.02052468920263593	105.58649257496387	93.04795290832277	5.876859664916992	34.297245828747286	IXI	BL-NS
0.18658587	0.3736134	0.051555943	0.014987896194975831	151.4284797642843	142.12250713967154	0.6567964553833008	26.32725372541884	IXI	BL-NS
0.124502845	0.60259324	0.013789863999999999	0.01520085132207429	134.1224337684047	127.97245692918452	0.6899611949920654	32.77922672346709	IXI	BL-NS
0.20766474	0.5131233000000001	0.035369307	0.01909096932255139	110.40692508316592	102.67193078922396	0.6894221305847168	16.40758369159765	IXI	BL-NS
0.1584742	0.4545929	0.019320378	0.014786488351852688	102.79475974929017	97.12140438832401	0.6582810878753662	30.000886971124093	IXI	BL-NS
0.18766506	0.39419472	0.01926925	0.023502234237927182	138.0936734414833	128.78940816067194	0.6400213241577148	43.16930282578961	IXI	BL-NS
0.19754933	0.46234122	0.03345248	0.015936929724525928	173.1348021811578	164.9668175891234	0.6816484928131104	32.87285427540333	IXI	BL-NS
0.19451970000000002	0.55860686	0.062327377	0.016802295564358725	149.67072818729878	138.08653724849592	0.6508519649505615	35.13366892749877	IXI	BL-NS
0.18663387	0.37962773	0.052530535	0.01878566120556376	173.1605850997747	167.09505965822473	0.6578247547149658	48.02005891136169	IXI	BL-NS
0.14881660000000002	0.6057859	0.022587299999999998	0.02236565013148104	192.4038132700886	188.2513615077333	0.6422128677368164	36.40179236531408	IXI	BL-NS
0.16386609	0.6289241	0.032894187000000005	0.01921241252329043	180.06317859769817	176.00329836945733	0.6779043674468994	23.91258304845621	IXI	BL-NS
0.1298854	0.5392431	0.020108555	0.022646839098760117	163.68181936198738	159.79836555559748	0.6357235908508301	46.51745660694165	IXI	BL-NS
0.11781191	0.5216412	0.030374795	0.016639066255641058	168.04884981166398	163.24567250949863	0.6592800617218018	33.402732752557554	IXI	BL-NS
0.31524557	0.5828248	0.026444506	0.014847961826420591	155.0419914088995	148.82725778524753	0.6434683799743652	41.24522121470549	IXI	BL-NS
0.1294379	0.45827892	0.035693288	0.028351786566344586	117.12361363130054	109.59934934416313	0.6637241840362549	31.36611294290125	IXI	BL-NS
0.16253853	0.6594253999999999	0.034270417000000004	0.016399676807130517	115.32427197411758	106.19687991464492	0.6372723579406738	35.92755622977753	IXI	BL-NS
0.48642585	0.6724694	0.011341488	0.017749758892597944	143.90644742887628	138.54280483571148	0.6725039482116699	39.57542511819415	IXI	BL-NS
0.12492283	0.53771496	0.031069472	0.019053524411296482	151.35246905340654	144.24666530441533	0.6487724781036377	18.10472764312397	IXI	BL-NS
0.17604133	0.42559394	0.038314015	0.02479590404726292	126.67282790848084	115.80116806220622	0.6540031433105469	37.89390811827764	IXI	BL-NS
0.15424143	0.49251595	0.039577916	0.024580945003774085	148.31559435774687	138.75827987940315	0.7521643638610841	40.006458329880594	IXI	BL-NS
0.16297524	0.6059515000000001	0.0062489887	0.014694407690213506	144.921771454947	138.06821032939214	0.6479594707489014	37.89287271078603	IXI	BL-NS
0.1028839	0.59861183	0.017288076	0.01770209162948127	160.08916750485486	151.93749238894748	0.6544129848480225	16.208423789783645	IXI	BL-NS
0.19937308	0.39004162	0.05021713	0.02459064402659836	149.4430456727585	138.5963679892424	0.6589488983154297	43.072072930514615	IXI	BL-NS
0.13390756	0.43188632	0.029732069	0.014207242113588366	159.87524066961862	151.70090672922043	0.7667717933654785	30.44306270921873	IXI	BL-NS
0.17952494	0.6124604	0.007080910300000001	0.015041269044816981	151.99816000834403	146.09375213481434	0.7146778106689453	14.919738599808069	IXI	BL-NS
0.4537492	0.7106133000000001	0.039212607000000003	0.029447017149116187	130.39795924401074	124.23301776744387	0.6692876815795898	15.805810910400552	IXI	BL-NS
0.17487559	0.53311193	0.012028298	0.01411020179078092	153.5377435469033	145.96514266410438	0.6653649806976318	33.299984960719605	IXI	BL-NS
0.102342516	0.44893196	0.03779705	0.01527362987401774	147.74021598447803	140.7813594965633	0.7300617694854736	22.619252059616567	IXI	BL-NS
0.14235989999999998	0.588029	0.022273123	0.017025995272851428	150.52038290047113	145.29929332595714	0.6782519817352295	43.897976516858066	IXI	BL-NS
0.12311717	0.38953346	0.035912633	0.017208894507298348	152.65538663838882	146.19540217004578	0.6617288589477539	30.596362162868658	IXI	BL-NS
0.18835115	0.27184200000000003	0.07214949	0.019577759134477558	140.86741337763831	131.88170690062327	0.6713490486145021	19.505114087450593	IXI	BL-NS
0.6796631999999999	0.6949325	0.043932814	0.024924946852664685	151.77414994622748	142.780169393619	0.704899787902832	20.670351175213774	IXI	BL-NS
0.17860991	0.38241518	0.029538758	0.015101605855321882	149.10225097697622	143.13451197476797	0.7104856967926025	29.66153662937347	IXI	BL-NS
0.27410606	0.6541334	0.026270142000000003	0.018184845616864814	162.646323147795	156.55198898289262	0.6409323215484619	28.61160554160181	IXI	BL-NS
0.13496724	0.47050467	0.026800515	0.019797341637408976	107.0227098066502	100.06143588673824	0.6589822769165039	36.33724250698722	IXI	BL-NS
0.23068206	0.5735776	0.020180704	0.01558327172657715	149.4732241197981	141.77371551153382	0.6572973728179932	27.89727296247189	IXI	BL-NS
0.23735298	0.37182465	0.046306685	0.022601934188775482	152.3322569836881	144.6569480146432	0.6691842079162598	19.54564335722873	IXI	BL-NS
0.19560356	0.41161066	0.033818945	0.017557716684886874	151.51762580775733	143.1359973711027	0.6677896976470947	27.152903113597034	IXI	BL-NS
0.23079714	0.5972851	0.027625427	0.01872073222684425	173.49760784974671	168.53702633801043	0.7009739875793457	21.981634754739083	IXI	BL-NS
0.19205536	0.6099005999999999	0.007896404000000001	0.014273375313787038	155.34720880538043	149.44093389916185	0.7766933441162109	33.41027154815457	IXI	BL-NS
0.3248322	0.62835324	0.032095942999999995	0.012054048981387728	132.2795237733746	124.43551885693412	0.6881213188171387	39.326390834448134	IXI	BL-NS
0.14114402	0.5563481	0.017015595	0.01589911167915974	147.25489544511498	137.49800511747412	0.6624956130981445	34.15807211651296	IXI	BL-NS
0.21731548	0.49130306	0.009526838000000001	0.021826453635996227	113.40858589732413	107.80414583658195	0.7048134803771973	38.12983080904965	IXI	BL-NS
0.29146683	0.6685193	0.01879421	0.016831568917949936	146.68742063452572	140.9258387994678	0.6753106117248535	32.37972063268582	IXI	BL-NS
0.20497316	0.6013303000000001	0.042898223	0.021245439348272683	141.33493918587905	132.68459444917164	0.6438553333282471	17.83189485716072	IXI	BL-NS
0.18410997	0.5045199	0.050776817	0.030395115976707705	146.1671452338358	131.50417759074733	0.6605491638183594	19.490653771458547	IXI	BL-NS
0.66944766	0.715639	0.032278456000000004	0.01832271493961139	172.49919697869996	167.21886652843875	0.6929242610931396	22.04927725762576	IXI	BL-NS
0.6627241999999999	0.71256906	0.03888888	0.015391080932271909	155.25213993992472	149.2081611184187	0.7684621810913086	24.890650807572374	IXI	BL-NS
0.5424258000000001	0.58885646	0.031704273	0.019406660507114617	84.17405890086228	75.19108022375838	0.6387209892272949	36.21984469504913	IXI	BL-NS
0.17485063	0.39335388	0.048515014	0.026782546631950246	146.8993993479109	138.35376392567343	0.6434049606323242	23.01809387899885	IXI	BL-NS
0.1511267	0.27102220000000005	0.0868516	0.015560977851110469	171.7252047753517	166.77560186732427	0.7718384265899658	25.503096333434762	IXI	BL-NS
0.15973079	0.35971420000000004	0.041064825	0.017225307597627294	164.914313348312	160.41206798858175	0.6583933830261229	36.11780440468711	IXI	BL-NS
0.6520912	0.7138294	0.01670043	0.03286755540785749	158.79364941704566	153.25169926999789	0.6662883758544922	27.96316829494023	IXI	BL-NS
0.11645039	0.5749167	0.013588328	0.01385613513161779	114.3350445214274	107.79989811863797	0.6476197242736816	28.71327477798155	IXI	BL-NS
0.12187514	0.44660842	0.023884425	0.017358323156360527	160.34132878246746	152.54185480548722	0.6642301082611084	24.250752306603523	IXI	BL-NS
0.2244408	0.51966196	0.017531706	0.04151402943288565	138.79353780002174	131.7224664813753	0.6527292728424072	41.5367773731399	IXI	BL-NS
0.14675198	0.5093840999999999	0.056522585	0.016025703597289137	175.10350861270118	167.9945106973129	0.6383943557739258	41.33953229801221	IXI	BL-NS
0.20818692	0.63737136	0.04181048	0.019238237696181416	167.77137319708385	164.11413639598396	0.7513983249664307	17.970042705068213	IXI	BL-NS
0.18588553	0.23036316	0.0674753	0.016664037556185958	137.68816732919535	132.3912406329521	0.6565265655517578	41.34438745697528	IXI	BL-NS
0.12090649	0.47683972	0.043792847999999995	0.01588923218406817	160.2933885400934	152.47185697581517	0.6513311862945557	15.087803938949223	IXI	BL-NS
0.1903109	0.36053145	0.040427025	0.013284352171317454	151.02365140836156	142.77847992873268	0.6661012172698975	39.82406547762497	IXI	BL-NS
0.65184826	0.6641709	0.028572612	0.01940693668104364	141.55699003016437	135.79135169927542	0.65468430519104	36.033974025629746	IXI	BL-NS
0.21504454	0.40863140000000003	0.020641837	0.018648042236929764	133.76108023633662	124.83046083986272	0.6447734832763672	48.0432248109816	IXI	BL-NS
0.15534994	0.48266000000000003	0.024176676	0.016184660532592876	136.03935773695764	127.63106000952885	0.6385481357574463	30.734438811693014	IXI	BL-NS
0.14615364	0.5897614999999999	0.047177295999999994	0.028088209148383617	114.1829846148324	105.49888616602806	0.6614861488342285	23.72787822450325	IXI	BL-NS
0.16348755	0.32742518	0.05626061	0.016373137523216466	173.9835162648121	170.49140721092982	0.6555752754211426	24.42879430117201	IXI	BL-NS
0.6116524999999999	0.67688924	0.0076635657	0.03521535758876156	138.90628212463164	131.7041289821587	0.6557285785675049	23.272949992605948	IXI	BL-NS
0.21245965	0.29131746	0.057781313	0.01346918746960669	109.80953139147918	98.55756029959326	0.6429164409637451	42.03539984618152	IXI	BL-NS
0.15520746	0.5425800000000001	0.04348599	0.03237779714401723	139.74424336500056	127.40423970737561	0.6557662487030029	21.26748622008576	IXI	BL-NS
0.759736	0.7600166	0.04006332	0.023879028301812096	146.39364272460585	140.3417515029054	0.6556994915008545	18.157974314926104	IXI	BL-NS
0.12859681	0.64493525	0.026495252	0.020826350134079238	169.8154419891356	165.41884267376525	0.6678562164306641	26.59299662392007	IXI	BL-NS
0.28507856	0.7145039000000001	0.027456342999999998	0.01773129584821152	161.73760921251775	157.7043291041724	0.6533157825469971	22.866014794641966	IXI	BL-NS
0.22628094	0.4668985	0.013691393	0.02552409442810142	91.99083706129906	84.0289405204788	0.6597356796264648	35.53911668554042	IXI	BL-NS
0.5637909999999999	0.71369714	0.053875014000000006	0.027188341371699967	171.63584339689226	164.87553332730147	0.6525609493255615	18.60944017209723	IXI	BL-NS
0.20054844	0.43484968	0.026135601	0.016303326621007842	142.96944020582262	138.23970828055258	0.692620038986206	29.26091744143834	IXI	BL-NS
0.20479418	0.65806526	0.03184238	0.021847755301596977	150.04011703981018	145.73792603543959	0.6687133312225342	28.011199555878054	IXI	BL-NS
0.21359293	0.47431272	0.06309412	0.021672015899821262	147.4430193199996	139.30507797511103	0.6725938320159912	20.68549561938165	IXI	BL-NS
0.21062396	0.42257944	0.020887908	0.012021009267733248	101.20316446953446	95.1871428163548	0.6575210094451904	38.33663879897277	IXI	BL-NS
0.12618944	0.40357253	0.031058261	0.01543607702253259	180.87342641601398	177.30190844395023	0.6614453792572021	16.081365041114744	IXI	BL-NS
0.21251839999999997	0.39328036	0.024274802	0.014395095870734637	100.1011606029073	92.35671104987951	0.6698670387268066	39.80048986101883	IXI	BL-NS
0.6307573000000001	0.61893314	0.01633875	0.015911980743367655	108.54782991778362	98.68940985595341	0.6672830581665039	38.8283914468759	IXI	BL-NS
0.26247537	0.6237005	0.062197622	0.0183355849785819	172.48088953943144	167.92616539502825	0.6564757823944092	29.32627054516179	IXI	BL-NS
0.36754778	0.6796694000000001	0.010424735	0.04213508634983125	160.45663665478094	155.03556871313333	0.682213544845581	14.576989178828775	IXI	BL-NS
0.13365012	0.56534463	0.041988447000000005	0.03273750508463274	141.53302185962715	133.40792763796796	0.6611003875732422	15.319511132119265	IXI	BL-NS
0.40146688	0.6366918	0.040677845	0.025883333949190776	142.51964922797976	135.15214681187638	0.6570389270782471	32.91330645758438	IXI	BL-NS
0.24099547	0.6469568	0.022498906000000003	0.018057354747464463	168.38772668452611	162.77816877679496	0.661116361618042	45.181926602881695	IXI	BL-NS
0.13778727	0.37664828	0.041065857000000004	0.015972746367647266	118.5123342611948	108.49918849634152	0.641913652420044	31.801438012645164	IXI	BL-NS
0.7079687	0.07945506	0.018402575	0.1756276642207145	33.136483376467524	22.15188504573349	5.3077452182769775	12.325924658913749	Oslo_Oslo_CoMet	UW-NSDH
0.78022283	0.05904159999999999	0.0074106925	0.4268269212866756	12.043644121070981	7.141941676712017	0.30576634407043457	3.986920896343392	Oslo_Oslo_CoMet	UW-NSDH
0.7173885	0.2122538	0.009913146999999999	0.38302208294397994	18.66011208636569	12.004887775238489	0.34932303428649897	8.119004795230062	Oslo_Oslo_CoMet	UW-NSDH
0.49629956	0.16855036	0.06329427	0.4988951781209928	34.23317641190684	14.983458587392981	0.3500683307647705	2.9998970205498368	Oslo_Oslo_CoMet	UW-NSDH
0.39169747	0.15094602	0.11349499	0.2084602881706532	32.57797830443843	21.52563185349204	0.3344800472259521	15.892989530858223	Oslo_Oslo_CoMet	UW-NSDH
0.62735283	0.22040184	0.013546502	0.3836830209245096	18.49662468765905	11.12599187761706	0.31200551986694336	7.786022973905956	Oslo_Oslo_CoMet	UW-NSDH
0.41104227	0.11872365	0.06482623	0.29715345840319124	26.20524363064664	15.252225153925	0.3214597702026367	6.8330533425729945	Oslo_Oslo_CoMet	UW-NSDH
0.71988094	0.13427684	0.013878561000000001	0.4936330674761881	13.973914089430703	6.334819428420511	0.3105635643005371	4.742590690310982	Oslo_Oslo_CoMet	UW-NSDH
0.5268923000000001	0.12515824	0.059524997999999996	0.26063711396816835	32.65226833773545	22.802638234922657	0.30906128883361816	12.574919788549527	Oslo_Oslo_CoMet	UW-NSDH
0.47988656	0.2022533	0.05663288	0.32418910762548675	31.146643073729976	17.601387126839462	0.3238325119018555	12.24709373099808	Oslo_Oslo_CoMet	UW-NSDH
0.6245283	0.08764584	0.060645632000000005	0.3982006411547986	16.293796274846233	9.353147968486514	0.32010960578918457	4.279846154434551	Oslo_Oslo_CoMet	UW-NSDH
0.63283485	0.07144604	0.045921125	0.2672264440025972	23.834141345540324	17.32842993106754	5.152050256729126	12.529676744222341	Oslo_Oslo_CoMet	SG-ND
0.68853813	0.07631671400000001	0.020970296	0.4899961923230868	11.468381674947574	6.469042696634633	0.30134940147399897	3.996484476673024	Oslo_Oslo_CoMet	SG-ND
0.71995115	0.24449524	0.008248308000000001	0.4153122281092821	16.410230531989924	9.218787621002567	0.3334648609161377	5.879262509693913	Oslo_Oslo_CoMet	SG-ND
0.49356344	0.22812892	0.052889175999999996	0.3686464742791028	27.91269966527216	15.440336640008356	0.3537778854370117	5.46868654859755	Oslo_Oslo_CoMet	SG-ND
0.28830075	0.14730568	0.14744137	0.2196601801958991	32.200955501420005	24.245683481106788	0.3301713466644287	13.497235984976294	Oslo_Oslo_CoMet	SG-ND
0.6105161	0.24373572	0.012239058	0.4606449675575824	10.539584031345287	6.244776770789686	0.3107774257659912	3.8257377333217453	Oslo_Oslo_CoMet	SG-ND
0.45108074	0.15694275	0.046362205999999996	0.29343727161619504	28.374674776387575	14.235133418828314	0.31315255165100103	9.868290638868928	Oslo_Oslo_CoMet	SG-ND
0.7105113000000001	0.15184554	0.012889906000000001	0.6876336886750931	17.571625867841092	4.160448334000376	0.3110063076019287	0.6503174393745332	Oslo_Oslo_CoMet	SG-ND
0.42121959999999997	0.13855788	0.08818933	0.34745651300613983	19.408392118635465	12.886305767536097	0.3124368190765381	8.62146556816279	Oslo_Oslo_CoMet	SG-ND
0.37380788	0.18844521	0.0864061	0.21127731922533136	35.78238268577832	19.064943423877143	0.33994245529174805	9.795600125234683	Oslo_Oslo_CoMet	SG-ND
0.60151553	0.09854834	0.056422744000000004	0.37357145500671984	18.78604035459929	10.841167931161444	0.3112921714782715	9.423940808575995	Oslo_Oslo_CoMet	SG-ND
0.64720887	0.03993809	0.05224550000000001	0.2354765432840576	25.82864955840059	20.54216817067865	5.249014139175415	13.302572687651748	Oslo_Oslo_CoMet	UW-NSD
0.7283708000000001	0.05571042	0.018176934	0.25916846288206097	20.310650221691734	15.877622080946672	0.31545138359069824	9.916159431444942	Oslo_Oslo_CoMet	UW-NSD
0.7051133	0.19777584	0.011246805	0.3386376419484574	20.737326385871658	13.665339960629039	0.3656549453735352	7.686657616480512	Oslo_Oslo_CoMet	UW-NSD
0.48154306	0.13442118	0.07719941400000001	0.21747942673882775	32.034077954227804	20.608517699117268	0.3634767532348633	12.404467128183944	Oslo_Oslo_CoMet	UW-NSD
0.32587194	0.13934094	0.13597627	0.2717807742720297	20.516481318486928	15.522936195906965	0.3108978271484375	8.71855123527137	Oslo_Oslo_CoMet	UW-NSD
0.55486125	0.18466148	0.023157815	0.2981583218165012	21.165870227068762	16.081678941936282	0.3214573860168457	11.571825628651647	Oslo_Oslo_CoMet	UW-NSD
0.4086247	0.048906587	0.060521383	0.1094156220364595	37.82695202430651	31.18043562981336	0.30402183532714844	19.167006666488973	Oslo_Oslo_CoMet	UW-NSD
0.61515534	0.047117896	0.041045666	0.23932604559796056	26.44676232334023	19.545391877903192	0.31791138648986816	12.258522615946527	Oslo_Oslo_CoMet	UW-NSD
0.47742486	0.12828112	0.07202871	0.3383086404663941	19.35568759586532	13.481142670413153	0.31272220611572266	8.338882702829633	Oslo_Oslo_CoMet	UW-NSD
0.44807732	0.18301746	0.06854084	0.35142182409289474	18.05095356044568	13.610955690600631	0.3211066722869873	9.243823103687175	Oslo_Oslo_CoMet	UW-NSD
0.58789766	0.059810105999999995	0.0706833	0.2038356651633631	33.56707999106857	23.043858745099264	0.3028604984283447	14.093449697799466	Oslo_Oslo_CoMet	UW-NSD
0.72713554	0.08689634	0.011561046	0.3069619108937531	32.75705491393653	19.001029169366518	5.093488931655884	11.124892065926106	Oslo_Oslo_CoMet	BL-NS
0.7833358	0.06591413	0.0074474066	0.29853143733695864	27.356633080116968	18.829171830996753	0.2972276210784912	17.580478621490883	Oslo_Oslo_CoMet	BL-NS
0.77557606	0.24844427	0.004950962	0.3505474285015866	40.86071263446141	17.153360157096344	0.35382509231567383	13.523967709269385	Oslo_Oslo_CoMet	BL-NS
0.51808274	0.24229145	0.04945213	0.2517919866859214	39.51598653335795	27.30734305950027	0.3761796951293945	10.136644656710867	Oslo_Oslo_CoMet	BL-NS
0.42600699999999997	0.16635856	0.09694524	0.28162698465755576	38.622381382142976	21.703284399509762	0.2947056293487549	17.921410081553933	Oslo_Oslo_CoMet	BL-NS
0.66828895	0.27308327	0.010300468	0.3566842809209373	35.57983727764358	18.180669878850257	0.32133984565734863	6.154387352753225	Oslo_Oslo_CoMet	BL-NS
0.44423664	0.19726660000000001	0.04706755	0.1134764846777353	55.86438076143661	34.070459719254806	0.3357682228088379	24.384292088388	Oslo_Oslo_CoMet	BL-NS
0.7578232	0.16257335	0.010136771	0.32989216337881466	38.152829121414	18.948526123371124	0.312577486038208	13.262888128965876	Oslo_Oslo_CoMet	BL-NS
0.5576361	0.14916047	0.04651379	0.33503199665513583	30.240197346665525	19.693862089729603	0.34299230575561523	12.207572544221824	Oslo_Oslo_CoMet	BL-NS
0.50658214	0.21240143	0.046958365	0.2749690626450296	30.41479147084857	21.187824466162112	0.33238768577575684	14.769580088408663	Oslo_Oslo_CoMet	BL-NS
0.63707733	0.1204934	0.056968547	0.24395840641238706	45.24999119681118	26.53871897786186	0.3023490905761719	12.361277529435954	Oslo_Oslo_CoMet	BL-NS
0.5972639	0.111307435	0.032720815	0.0569055846008325	45.65922832756788	32.60183051335457	5.3070034980773935	23.406177338206085	Oslo_Oslo_CoMet	BL-N
0.5477623	0.10410824	0.04323898599999999	0.2841903518048383	70.21310322410409	26.92307686646766	0.3254580497741699	9.00600489783607	Oslo_Oslo_CoMet	BL-N
0.6539501	0.27832758	0.0059831664	0.2769916180635572	49.02193101711748	25.553979359787665	0.31194639205932617	11.396553641625886	Oslo_Oslo_CoMet	BL-N
0.47039849999999994	0.29523309999999997	0.037172477999999995	0.25326960920493363	45.11136190640085	27.999590382079425	0.3232786655426025	16.924716803434087	Oslo_Oslo_CoMet	BL-N
0.36959773	0.18836313	0.10921457400000001	0.25045485843489096	59.86942734615259	33.11897579839601	0.34062933921813965	14.347821857491107	Oslo_Oslo_CoMet	BL-N
0.52083194	0.29624522	0.012522317	0.2701022078538351	53.2108472153182	33.53054143961199	0.30154848098754883	16.609231631819707	Oslo_Oslo_CoMet	BL-N
0.4312298	0.19301285	0.05660808	0.027260700154844046	58.589792068049114	37.641921896240724	0.3431181907653809	26.657955791882138	Oslo_Oslo_CoMet	BL-N
0.6334557	0.19072929	0.035923485	0.31806922803174204	53.223165042629454	31.091967853302442	0.3499302864074707	14.644022088649638	Oslo_Oslo_CoMet	BL-N
0.45140969999999997	0.17034659	0.06331884	0.2469512233871511	50.15062276223955	29.2531753942022	0.3435921669006348	19.490194143063334	Oslo_Oslo_CoMet	BL-N
0.43758154	0.22948375	0.055286642000000004	0.2353145601947409	52.625811257196034	28.37328105517687	0.3104379177093506	34.88541962937438	Oslo_Oslo_CoMet	BL-N
0.649645	0.15200555	0.043025895999999994	0.2523952045206416	57.39870802928928	27.83759905025003	0.30213117599487305	11.847098098352134	Oslo_Oslo_CoMet	BL-N
0.6963749	0.055317175	0.027531259	0.2402622955853508	26.326661944328016	19.014841755261365	5.252446174621582	12.069814993271905	Oslo_Oslo_CoMet	SG-NSD
0.7638235	0.056456085	0.010425439	0.4770957845799956	12.613241190021775	7.098365810499088	0.3378884792327881	4.365465038599711	Oslo_Oslo_CoMet	SG-NSD
0.7252219	0.21914117	0.00877991	0.3840812925945716	19.346741910873284	12.114679595804567	0.32619667053222656	8.299743292573176	Oslo_Oslo_CoMet	SG-NSD
0.47636490000000004	0.15594345	0.07479376	0.36639035446690815	27.557262313373972	16.18225464058338	0.3384339809417725	4.975021969459523	Oslo_Oslo_CoMet	SG-NSD
0.3925284	0.1512034	0.11062636	0.3404265593053717	25.49116146254924	15.184206990151115	0.3241431713104248	12.44484702640975	Oslo_Oslo_CoMet	SG-NSD
0.62135756	0.21691103	0.013595186	0.4065825338673402	17.883481047646093	10.644561776969432	0.3211944103240967	7.658235678983504	Oslo_Oslo_CoMet	SG-NSD
0.41168025	0.06738046	0.060313947	0.2718366191254579	37.67321400261362	17.280127467263064	0.31275320053100586	9.258666684768604	Oslo_Oslo_CoMet	SG-NSD
0.6540319	0.07176192	0.032178868	0.4321877949353332	19.14940285560752	8.417422141069403	0.3340609073638916	5.8091299660408815	Oslo_Oslo_CoMet	SG-NSD
0.5305225	0.1324245	0.05326064	0.3528393559141497	26.485970267699965	17.827852816749694	0.3107519149780273	12.530308083386798	Oslo_Oslo_CoMet	SG-NSD
0.49507833	0.18336137	0.05286844	0.25433830351275044	26.26574104163247	18.58854978792889	0.346956729888916	12.277082822733615	Oslo_Oslo_CoMet	SG-NSD
0.6148682	0.06549868	0.06822809	0.34131664515400983	38.61337119579839	17.010261926081384	0.3130147457122803	8.336852013132912	Oslo_Oslo_CoMet	SG-NSD
0.6869273	0.059372975999999994	0.02914636	0.28186278648974483	22.085078916397485	15.84600323516432	5.217446327209473	11.819431945815893	Oslo_Oslo_CoMet_TL_FtFn	SG-NSD
0.74936885	0.06333755	0.011793153999999998	0.3956157779071935	11.602670774486525	7.944312941966307	0.3037149906158447	4.7805565988787935	Oslo_CoMet_TL_FtFn	SG-NSD
0.7383956	0.23651147	0.007683325600000001	0.4881622256642874	12.399560027484071	7.0416834394268	0.3478245735168457	4.098462405625177	Oslo_CoMet_TL_FtFn	SG-NSD
0.5208967999999999	0.21754882	0.05730913	0.4249089571483778	26.21572888848948	10.952586970454409	0.3165140151977539	5.875406683097322	Oslo_CoMet_TL_FtFn	SG-NSD
0.39394229999999997	0.16519716	0.11155346	0.4060862012934685	12.073699092950756	7.693060307021499	0.3261427879333496	4.145703546972111	Oslo_CoMet_TL_FtFn	SG-NSD
0.6241996	0.22411849	0.01151949	0.5670468893840994	7.086909353325317	4.3859283367221265	0.319392204284668	2.2962549439634867	Oslo_CoMet_TL_FtFn	SG-NSD
0.38097040000000004	0.09475423	0.07931551	0.3094352713951877	19.98485866840293	13.151580683765928	0.30245161056518555	8.413286253146001	Oslo_CoMet_TL_FtFn	SG-NSD
0.6746005	0.103677616	0.022178003999999998	0.6396899049348157	9.614653341278023	4.895255084154744	0.3004767894744873	1.408889945546396	Oslo_CoMet_TL_FtFn	SG-NSD
0.5220869	0.14104529999999998	0.061655283	0.4027419691986938	16.40314651728105	10.668191206066066	0.3268766403198242	7.1560651213039135	Oslo_CoMet_TL_FtFn	SG-NSD
0.49314722	0.20626418	0.051717028	0.3868940462429024	16.37944800622703	9.816463327765707	0.3019683361053467	5.65489234621098	Oslo_CoMet_TL_FtFn	SG-NSD
0.6206553000000001	0.08179925	0.065950185	0.3616557624080515	25.009378218293552	12.085812869668686	0.3067333698272705	8.564886206394476	Oslo_CoMet_TL_FtFn	SG-NSD
0.6936045	0.06860346	0.029541658	0.3499944187293739	18.975429677269467	10.968288102368382	5.203350305557251	7.146424438566246	Oslo_CoMet_TL_FtFn	UW-NSD
0.74877495	0.061249557999999996	0.01399403	0.36645386666091395	16.376342254914412	10.015547265698563	0.3079569339752197	6.834755426798581	Oslo_CoMet_TL_FtFn	UW-NSD
0.7246628	0.22638449	0.008520192	0.4625784674359664	13.547161793950211	7.3750021536681345	0.343733549118042	4.34801724474233	Oslo_CoMet_TL_FtFn	UW-NSD
0.4857329000000001	0.14972334	0.072788805	0.3560855942952368	28.205151975552578	13.922397588596576	0.3240110874176025	5.591519061238079	Oslo_CoMet_TL_FtFn	UW-NSD
0.41663313	0.1713512	0.10261331	0.5562784003247428	11.994109533120152	5.716628029496018	0.31140756607055664	1.29612718565025	Oslo_CoMet_TL_FtFn	UW-NSD
0.62114555	0.21514090000000002	0.014890265	0.5324881028840299	7.676395949256041	4.962343710144845	0.3107883930206299	2.587432055866256	Oslo_CoMet_TL_FtFn	UW-NSD
0.39477903	0.111726135	0.07232639999999999	0.3817483885041208	20.16984635221047	9.578155191856569	0.3169424533843994	5.63623289910857	Oslo_CoMet_TL_FtFn	UW-NSD
0.6813049	0.1058349	0.02143531	0.6907441281272666	9.607389250137574	3.665159887088653	0.3122069835662842	0.9369301829862541	Oslo_CoMet_TL_FtFn	UW-NSD
0.5316607	0.14616154	0.057771627	0.6044074365850244	10.70659193236452	4.953086889273493	0.30623722076416016	1.1683535644873966	Oslo_CoMet_TL_FtFn	UW-NSD
0.50853807	0.19650182	0.050569847	0.5428617670397934	15.70994187292959	5.679840140947169	0.3026313781738281	2.5723474672951845	Oslo_CoMet_TL_FtFn	UW-NSD
0.62422293	0.07930057	0.06449785	0.4252105684383513	17.812998543086763	9.428087837365092	0.29984498023986816	6.4842796365895925	Oslo_CoMet_TL_FtFn	UW-NSD
0.59080195	0.07981419599999999	0.044505984000000005	0.12189381909039322	54.595530592717246	46.287834573711926	5.141784906387329	31.18897745108785	Oslo_CoMet_TL_FtFn	BL-N
0.6007511999999999	0.094000384	0.030593757000000003	0.279147716263393	66.32158801987221	28.80763418351008	0.34956002235412603	28.091546711679285	Oslo_CoMet_TL_FtFn	BL-N
0.6244124	0.2706583	0.0075941524	0.27729931334744723	57.9268390560717	33.775888126301176	0.3543093204498291	8.428380284504996	Oslo_CoMet_TL_FtFn	BL-N
0.45332390000000006	0.2079284	0.06081346	0.08617453508768835	55.154805989127816	31.412723795336234	0.34787821769714355	21.857685748448485	Oslo_CoMet_TL_FtFn	BL-N
0.42353743	0.18885018	0.08979345	0.2295321012366834	62.963647426161316	34.52206478510324	0.3182210922241211	22.50320571355096	Oslo_CoMet_TL_FtFn	BL-N
0.50409067	0.25192076	0.017093832	0.277385529532107	60.060353922877255	30.056539676841417	0.3294203281402588	24.30660927887331	Oslo_CoMet_TL_FtFn	BL-N
0.40473753	0.21698007	0.05717130000000001	0.2119531094355823	62.8299525427552	32.28396977935039	0.3142883777618408	24.32532407313149	Oslo_CoMet_TL_FtFn	BL-N
0.585831	0.11103421	0.054445334000000005	0.2448186705688523	62.08424318117966	37.07846776195666	0.3172225952148437	26.86668615388329	Oslo_CoMet_TL_FtFn	BL-N
0.49833143	0.17196909	0.04343522	0.2823917139890203	49.96800464941106	29.244524345146647	0.31679582595825195	22.69430462375553	Oslo_CoMet_TL_FtFn	BL-N
0.47605866	0.22887051	0.040345516	0.2366169204977901	50.35384707127506	31.090793634020315	0.3155157566070557	27.072192316037164	Oslo_CoMet_TL_FtFn	BL-N
0.5633241	0.09306383	0.0637683	0.3105478749641071	55.55410430653318	28.42709155283928	0.3236439228057861	27.619142223188	Oslo_CoMet_TL_FtFn	BL-N
0.6963736999999999	0.08164872	0.016227983	0.06737140486768887	82.14486256688973	60.769380636930215	5.1614859104156485	38.84284044298909	Oslo_CoMet_TL_FtFn	BL-NS
0.73003054	0.07841946	0.015037176999999999	0.1278846065889153	98.2687446229987	70.51005420701931	0.3406682014465332	36.756029368761375	Oslo_CoMet_TL_FtFn	BL-NS
0.7033669	0.26228979999999996	0.012158353	0.18943719508025306	74.16608790111438	54.29430321762351	0.32321739196777344	25.75578539689011	Oslo_CoMet_TL_FtFn	BL-NS
0.5154289000000001	0.22610886	0.07977116	0.14490631647131505	81.80192220989656	56.883773180476	0.3301732540130615	18.186054055847574	Oslo_CoMet_TL_FtFn	BL-NS
0.55818117	0.18316641	0.047315277	0.1294309932565065	79.59658436156948	57.60357221158202	0.324066162109375	38.35126720670721	Oslo_CoMet_TL_FtFn	BL-NS
0.61736715	0.2141303	0.012881968	0.1519458904740786	76.76761130754713	48.335928711701435	0.31461191177368164	10.685850719032056	Oslo_CoMet_TL_FtFn	BL-NS
0.43996242	0.14457764	0.05085479	0.1511008183435757	82.55094155605869	61.738111365914115	0.3341693878173828	47.06604404593274	Oslo_CoMet_TL_FtFn	BL-NS
0.6773875	0.09386876	0.026806585	0.1450137279755227	87.42408227838328	68.23840376624753	0.3173215389251709	55.06488246974345	Oslo_CoMet_TL_FtFn	BL-NS
0.6183907	0.16683209	0.022737049	0.1559110351763285	76.86107948551715	56.23645932093356	0.33762073516845703	37.008759101408245	Oslo_CoMet_TL_FtFn	BL-NS
0.5727451	0.22404525	0.02460227	0.14707740442231354	81.58389169136505	59.20249908727027	0.32434797286987305	26.4350167416668	Oslo_CoMet_TL_FtFn	BL-NS
0.60880834	0.08262609	0.10075302	0.1486156447319549	90.81098666632884	65.4756503112669	0.3053123950958252	44.35487910447596	Oslo_CoMet_TL_FtFn	BL-NS
0.6555052	0.046522994000000005	0.044268247000000004	0.2816416880679904	22.953425951852946	15.965638250404695	5.488606691360474	12.945419202669244	Oslo_CoMet_TL_FtFn	SG-ND
0.7275779	0.0684932	0.015393281000000002	0.4117155780575589	10.593110662114928	7.540670707158787	0.2959575653076172	4.594124150606507	Oslo_CoMet_TL_FtFn	SG-ND
0.7210284	0.23579362	0.008323946	0.5005919393383207	13.158594843832535	7.073427699246273	0.3330795764923096	4.042962167032293	Oslo_CoMet_TL_FtFn	SG-ND
0.50681317	0.22575915	0.05608897	0.42461425321758217	25.96483251203748	10.848920554953716	0.3580648899078369	6.454453130958211	Oslo_CoMet_TL_FtFn	SG-ND
0.36794835	0.16315748	0.1193906	0.4061760851513798	13.051467757848876	7.851035377031747	0.3086128234863281	4.579614582868883	Oslo_CoMet_TL_FtFn	SG-ND
0.61181366	0.22686711	0.014244647	0.5482948261184706	8.061954121712754	4.673140828998542	0.3044862747192383	2.3199712200038918	Oslo_CoMet_TL_FtFn	SG-ND
0.35245570000000004	0.07945193	0.095719315	0.3818266748699832	17.042740161171206	10.288185544276487	0.31346917152404785	7.501940597118838	Oslo_CoMet_TL_FtFn	SG-ND
0.64572656	0.09252909	0.028119188	0.5833663384740257	10.571671968573606	4.962049499979232	0.2972509860992432	1.8940295620942076	Oslo_CoMet_TL_FtFn	SG-ND
0.5034360999999999	0.14426166	0.06308864	0.4094331210553748	15.94845928014766	10.258752434266462	0.30820178985595703	6.918109412689227	Oslo_CoMet_TL_FtFn	SG-ND
0.47007669999999996	0.20866217	0.056804277	0.4009910706607105	15.859372836504438	9.280543978982973	0.3109602928161621	5.1827018544977905	Oslo_CoMet_TL_FtFn	SG-ND
0.6120932	0.08176327	0.061631575	0.37149552900399824	20.686600941446017	10.864165622295154	0.31607890129089355	8.33839017536335	Oslo_CoMet_TL_FtFn	SG-ND
0.7009153	0.07002465	0.02542615	0.3406768087865303	19.013864056188414	11.40267487506722	5.326249599456787	6.650070854254582	Oslo_CoMet_TL_FtFn	UW-NSDH
0.7513906	0.06107317	0.012379021	0.3768220671593806	13.527344434894333	8.800229421734842	0.3094604015350342	5.685841185853175	Oslo_CoMet_TL_FtFn	UW-NSDH
0.72088814	0.22619317	0.008752652	0.44686217004767015	13.34536834325905	7.9328846618723725	0.3630592823028565	4.686548888402517	Oslo_CoMet_TL_FtFn	UW-NSDH
0.48460240000000004	0.15634012	0.07411219999999999	0.3794117869370551	27.62312776190104	13.094528003792755	0.3484787940979004	5.402022951655119	Oslo_CoMet_TL_FtFn	UW-NSDH
0.41769090000000003	0.1688267	0.10149602	0.4974414482294695	12.108807097671564	6.674069460397026	0.3392984867095947	1.7138944496046875	Oslo_CoMet_TL_FtFn	UW-NSDH
0.6185274000000001	0.21611239999999998	0.014932319	0.551112509807635	7.391488310424313	4.5665408545667585	0.32102322578430176	2.4255053910352555	Oslo_CoMet_TL_FtFn	UW-NSDH
0.40780562	0.118433535	0.06594357	0.3873644440735626	21.08917952282684	9.467460594792136	0.3157930374145508	5.423551626263518	Oslo_CoMet_TL_FtFn	UW-NSDH
0.6855826	0.107851826	0.021290293	0.6633377360977041	9.886554712390604	3.755433567524145	0.3298304080963135	1.59488985563427	Oslo_CoMet_TL_FtFn	UW-NSDH
0.529357	0.14332072	0.058273815	0.5587365823455674	12.183304487659635	5.926888098164829	0.3355743885040283	1.2800035896704307	Oslo_CoMet_TL_FtFn	UW-NSDH
0.51021844	0.19455445	0.049543593	0.5172944784560629	15.70994187292959	6.4291084251168025	0.3160965442657471	2.2341623406873468	Oslo_CoMet_TL_FtFn	UW-NSDH
0.621532	0.078340046	0.065858215	0.4255155694605296	16.333444779607643	8.976508890628233	0.2977583408355713	6.3385418218234255	Oslo_CoMet_TL_FtFn	UW-NSDH
0.712565	0.074709475	0.019745133999999998	0.3333506012465382	20.013911969754812	11.473808206087108	5.245666742324829	5.482034154740808	Oslo_CoMet_TL_Ft2Stp	UW-NSDH
0.7580763	0.06199119	0.010971736999999999	0.4086539220939423	11.684693603702502	7.710678036115519	0.31908535957336426	5.068960148885076	Oslo_CoMet_TL_Ft2Stp	UW-NSDH
0.724065	0.23136467	0.00799252	0.4569412115024558	12.588059202775467	7.598887042397187	0.3626360893249512	4.6235678481940665	Oslo_CoMet_TL_Ft2Stp	UW-NSDH
0.49762303	0.17953898	0.06749813	0.4927548097285476	26.654588104927157	10.919579659965956	0.3355896472930908	3.9493055454272272	Oslo_CoMet_TL_Ft2Stp	UW-NSDH
0.42419732	0.16896883	0.09793626	0.5064642265921532	14.123569009909634	6.192790963820054	0.3181338310241699	2.3798460424661108	Oslo_CoMet_TL_Ft2Stp	UW-NSDH
0.63730395	0.22928649999999998	0.011059197	0.6488200236363714	5.713469644664933	3.3476721192718166	0.3136165142059326	1.609438654407559	Oslo_CoMet_TL_Ft2Stp	UW-NSDH
0.43131632	0.12997961	0.057206962	0.356427011983086	17.732009193626226	11.113399805150683	0.3277060985565185	6.765408130669915	Oslo_CoMet_TL_Ft2Stp	UW-NSDH
0.6969793000000001	0.115171954	0.017938698	0.7216583849561982	8.333791712181885	3.1860510722107365	0.32543182373046875	1.3009555917862188	Oslo_CoMet_TL_Ft2Stp	UW-NSDH
0.52794933	0.14564641	0.06152972599999999	0.6114477336918762	11.998122317141785	4.849281476697216	0.311342716217041	0.9996623364901832	Oslo_CoMet_TL_Ft2Stp	UW-NSDH
0.5082475999999999	0.19757275	0.05081792	0.5556334391185542	15.70994187292959	5.875687429230503	0.3364055156707764	1.0235359178666819	Oslo_CoMet_TL_Ft2Stp	UW-NSDH
0.6343614000000001	0.088033475	0.061637852	0.4381348697510153	18.14364214928861	8.75830099704287	0.31744956970214844	5.828677870452207	Oslo_CoMet_TL_Ft2Stp	UW-NSDH
0.68815124	0.058361754	0.028847717000000002	0.2821555228828325	24.26901706969608	15.783501338345506	5.250272274017334	10.953883914073879	Oslo_CoMet_TL_Ft2Stp	SG-NSD
0.7497927	0.06419721	0.011656668	0.376645216710063	14.009553466708196	9.185205623284793	0.3333008289337158	5.470506448170962	Oslo_CoMet_TL_Ft2Stp	SG-NSD
0.73240566	0.23474512	0.0077363765	0.4638396899361671	13.729507533067641	7.812464521773213	0.3431479930877685	4.6284215582224455	Oslo_CoMet_TL_Ft2Stp	SG-NSD
0.5014025	0.20688213	0.06827033	0.4539233298421366	26.482679902462202	10.52054794520548	0.3247838020324707	3.9588978747621777	Oslo_CoMet_TL_Ft2Stp	SG-NSD
0.39863786	0.16625696	0.109609425	0.3939029702809092	13.305737855829527	8.190538145918024	0.33188819885253906	4.799100754861773	Oslo_CoMet_TL_Ft2Stp	SG-NSD
0.62056494	0.22660962	0.013736465	0.5975793829758199	7.091989141215099	4.084950416757336	0.2999846935272217	1.9598235383534592	Oslo_CoMet_TL_Ft2Stp	SG-NSD
0.41200699999999996	0.10284134	0.061968915	0.4092862992935393	18.848306693557127	10.272741972518935	0.32221364974975586	6.295457337207321	Oslo_CoMet_TL_Ft2Stp	SG-NSD
0.6732971	0.1045078	0.02113567	0.5225188006794556	9.699676328506346	5.513215220412238	0.31148362159729004	2.7141840566770026	Oslo_CoMet_TL_Ft2Stp	SG-NSD
0.52012014	0.14379732	0.062061757	0.4255605880545448	15.93403085719676	9.810621039072947	0.3139832019805908	6.1994965692407975	Oslo_CoMet_TL_Ft2Stp	SG-NSD
0.48267874	0.20614323	0.057189602	0.4215361958987013	16.444685610802072	9.138112884909763	0.3421974182128906	3.8666994486478354	Oslo_CoMet_TL_Ft2Stp	SG-NSD
0.6341698	0.08807591	0.061007347	0.3872310828920211	26.466268192221943	10.554022652864461	0.3059797286987305	6.466739557731749	Oslo_CoMet_TL_Ft2Stp	SG-NSD
0.5773107	0.10517793	0.039475456	0.09117932835367704	136.9455671018264	130.83352018967622	5.379614353179932	37.66533564018553	Oslo_CoMet_TL_Ft2Stp	BL-N
0.5716244	0.10120065	0.032803547	0.2528052804552679	58.409148694295084	31.466898370782967	0.3295247554779053	29.555911088750623	Oslo_CoMet_TL_Ft2Stp	BL-N
0.625644	0.27725120000000003	0.0059970305	0.3043083549969632	59.99897252924511	30.953394129298054	0.3505229949951172	11.980507472113445	Oslo_CoMet_TL_Ft2Stp	BL-N
0.5224761	0.2621828	0.05378999	0.1583650254269974	45.350459574899304	26.644742345058088	0.35542654991149897	15.56540593249563	Oslo_CoMet_TL_Ft2Stp	BL-N
0.3838689	0.1912777	0.10279441	0.27923694618911005	58.097531339604295	37.20020300095664	0.33278322219848633	26.948491842964287	Oslo_CoMet_TL_Ft2Stp	BL-N
0.47505690000000006	0.28481373	0.015575701	0.2678410996394697	55.70969731617149	30.83623053775246	0.3230090141296387	18.018129994497713	Oslo_CoMet_TL_Ft2Stp	BL-N
0.4548142	0.23565581	0.04286767	0.21924923846224176	63.47111559142404	30.789595628308092	0.3233349323272705	23.82669840457816	Oslo_CoMet_TL_Ft2Stp	BL-N
0.60436034	0.15069385	0.04181575	0.24960721653018245	48.527713172863045	30.838654368973675	0.3268563747406006	11.019724727641776	Oslo_CoMet_TL_Ft2Stp	BL-N
0.46858734	0.17275159	0.052172754	0.25858967241540115	43.70528336578188	30.87086216949386	0.3203873634338379	32.78071791748674	Oslo_CoMet_TL_Ft2Stp	BL-N
0.46128547	0.23047075	0.039410572000000005	0.23816238908942536	46.21313715952714	30.39917993126664	0.3202755451202393	19.64743346457579	Oslo_CoMet_TL_Ft2Stp	BL-N
0.54833925	0.08895718	0.07011681	0.3086349621851994	53.71827956203345	28.684058787396157	0.3104491233825684	18.785387612107122	Oslo_CoMet_TL_Ft2Stp	BL-N
0.6571956999999999	0.052565667999999996	0.041147172	0.29696210470979395	22.57260792920655	15.155540950798063	5.231215000152588	10.719838582670855	Oslo_CoMet_TL_Ft2Stp	SG-ND
0.7204975	0.06866805	0.016644657	0.36663267791008974	13.227621948374866	9.532774877029533	0.30059123039245605	5.447558914755489	Oslo_CoMet_TL_Ft2Stp	SG-ND
0.71297354	0.23715523	0.008712805	0.467233992699085	13.9243814175974	7.830680436080322	0.3567531108856201	4.806936860850132	Oslo_CoMet_TL_Ft2Stp	SG-ND
0.50868094	0.23141253	0.0558504	0.5044388942560016	26.34502091093379	10.46499065937672	0.34891223907470703	3.7740951303244095	Oslo_CoMet_TL_Ft2Stp	SG-ND
0.3678406	0.16452497	0.119544476	0.4286980830960351	13.102582884461999	7.1329159355099865	0.3280184268951416	3.997044950326355	Oslo_CoMet_TL_Ft2Stp	SG-ND
0.6089505000000001	0.23247357	0.01162612	0.6113545423536582	8.206361951761012	4.024061686815114	0.2999582290649414	1.8010302243237937	Oslo_CoMet_TL_Ft2Stp	SG-ND
0.3769852	0.07704447	0.0764398	0.3834467310697476	20.404778285404362	11.215692095973209	0.3061180114746094	7.446516237625942	Oslo_CoMet_TL_Ft2Stp	SG-ND
0.63946843	0.094670884	0.027436225	0.5261326555160972	11.083517495699411	5.656976298076372	0.32386016845703125	2.6066627149717965	Oslo_CoMet_TL_Ft2Stp	SG-ND
0.5051422999999999	0.14648801	0.062754974	0.4462375676620165	14.424763550040105	8.770862605592649	0.3221395015716553	5.154637017806017	Oslo_CoMet_TL_Ft2Stp	SG-ND
0.47001076	0.20984410000000003	0.057024773	0.450411009846628	16.37944800622703	8.296432896746149	0.3031482696533203	3.4888902236396433	Oslo_CoMet_TL_Ft2Stp	SG-ND
0.6158624	0.08504493	0.060753882	0.4010788708859178	17.668584240947432	9.437605248676947	0.3152010440826416	7.01745780565872	Oslo_CoMet_TL_Ft2Stp	SG-ND
0.7077608	0.07486089	0.024843092999999997	0.3542168344987242	19.555998632034783	10.265836170849623	5.242372274398804	4.770477779763113	Oslo_CoMet_TL_Ft2Stp	UW-NSD
0.75393873	0.062457452999999996	0.013204245	0.3491518702544588	16.44134252283401	9.9059547228204	0.3114275932312012	6.197385330746451	Oslo_CoMet_TL_Ft2Stp	UW-NSD
0.7163564	0.22996067	0.009201891	0.4382675364811262	14.094468969974331	8.295927729951552	0.3346743583679199	5.234244864979328	Oslo_CoMet_TL_Ft2Stp	UW-NSD
0.51525414	0.18648046	0.061729856	0.5573300635970426	27.112535621214796	10.207364529806679	0.33713841438293457	3.209830712584308	Oslo_CoMet_TL_Ft2Stp	UW-NSD
0.42780703	0.17293829	0.09877474	0.6057723850509695	12.971110583189196	4.877354473566534	0.3328545093536377	1.5485467932956447	Oslo_CoMet_TL_Ft2Stp	UW-NSD
0.63710356	0.23478056	0.0114072375	0.654525048864004	6.3727442144567465	3.3061869296830344	0.3033437728881836	1.6332843859562975	Oslo_CoMet_TL_Ft2Stp	UW-NSD
0.45260525	0.12803346	0.045852687	0.3830998253564396	18.72811182757084	9.749646236638554	0.3108360767364502	5.906773358207129	Oslo_CoMet_TL_Ft2Stp	UW-NSD
0.69371206	0.1153402	0.018980898	0.7094752463795835	8.476528119398893	3.551900555500373	0.31920623779296875	1.007772766055118	Oslo_CoMet_TL_Ft2Stp	UW-NSD
0.5354842	0.14775772	0.058795452000000005	0.6337322131712344	10.981150620825943	4.101682223743149	0.3188250064849853	2.030187627545453	Oslo_CoMet_TL_Ft2Stp	UW-NSD
0.5160807	0.20402056	0.0476454	0.5948967621743105	15.70994187292959	5.2034776561774345	0.3064663410186768	1.8134200801535048	Oslo_CoMet_TL_Ft2Stp	UW-NSD
0.6374356	0.08986302	0.061950617	0.5349674866396026	15.973328353062572	7.169548068305301	0.34236836433410645	4.0672598004157	Oslo_CoMet_TL_Ft2Stp	UW-NSD
0.695508	0.0896248	0.0130277295	0.040658807935641035	89.25686633089788	64.98537050826121	5.127552509307861	33.71082371317312	Oslo_CoMet_TL_Ft2Stp	BL-NS
0.75478065	0.07278699400000001	0.014042838	0.12112423485182636	98.57338589439294	65.14087954838197	0.31255364418029785	40.04432465548082	Oslo_CoMet_TL_Ft2Stp	BL-NS
0.6998023	0.26311424	0.015805842	0.17123606193941734	78.20808368115642	59.648107378792744	0.3323187828063965	32.458349878161876	Oslo_CoMet_TL_Ft2Stp	BL-NS
0.52385676	0.23795460000000002	0.08054436	0.15470304740043642	82.72356594071421	56.22889296903908	0.3356480598449707	15.907993946904693	Oslo_CoMet_TL_Ft2Stp	BL-NS
0.5694864000000001	0.18395378	0.044255095999999994	0.1223507518775783	81.342938750753	57.91896591979005	0.3086535930633545	31.220602485239137	Oslo_CoMet_TL_Ft2Stp	BL-NS
0.6181911999999999	0.21590877	0.014784588500000001	0.14111438950605676	79.41052665476221	53.11292889077709	0.3049132823944092	11.619616112941332	Oslo_CoMet_TL_Ft2Stp	BL-NS
0.38353387	0.19830075	0.09643298	0.1484552391172096	85.75625331358016	64.44039842511522	0.31490254402160645	48.267261077380326	Oslo_CoMet_TL_Ft2Stp	BL-NS
0.7064984999999999	0.12997165	0.01965669	0.1363653565529563	88.5533436731217	66.33172214817978	0.3231186866760254	47.55954411119104	Oslo_CoMet_TL_Ft2Stp	BL-NS
0.62447596	0.16674186	0.021730097	0.15558787248641232	80.33280312603323	59.475375337480095	0.32120275497436523	31.785435229561173	Oslo_CoMet_TL_Ft2Stp	BL-NS
0.5925639	0.22548309	0.016928396999999998	0.13818777241143726	84.59031406932759	61.4690497307323	0.3346107006072998	25.22920202207941	Oslo_CoMet_TL_Ft2Stp	BL-NS
0.63029003	0.098064475	0.091910966	0.15235469475926758	94.02837708617045	61.52460576584824	0.2999584674835205	43.38510088073163	Oslo_CoMet_TL_Ft2Stp	BL-NS
0.6040083	0.10747222	0.10071073	0.4767270683811233	24.78699538923463	8.262087348130013	8.329918146133423	25.06263171501328	ANTs	SyN
0.7076091999999999	0.07778439999999999	0.054727885999999996	0.4924245049022799	17.036987032580665	8.7915619758885	7.5533692836761475	19.491458709684828	ANTs	SyN
0.86221415	0.2863812	0.005378083299999999	0.4893940326849976	16.929422289591788	11.05667219374799	7.962627649307251	20.4690962928213	ANTs	SyN
0.6860646	0.29945916	0.03437996	0.4886836685660455	20.794082872793624	10.117692030835672	7.3876404762268075	32.85511829162232	ANTs	SyN
0.388583	0.17854823	0.13569614	0.4881362365492098	16.869232718553604	9.637833441248533	9.962236881256104	18.427425647545927	ANTs	SyN
0.6836532	0.28775835	0.008241373	0.4957792299539792	13.614256564755454	7.8824115301167	18.432189226150516	20.49835140437712	ANTs	SyN
0.46040976	0.20178178	0.018487347	0.5106886427765123	16.159642945241217	9.840770846134703	9.750735044479368	25.350505202694176	ANTs	SyN
0.6900803000000001	0.15709458	0.03315883	0.4934495997177573	15.339762008412876	8.197402159170327	10.770415782928467	22.98707477762309	ANTs	SyN
0.56483793	0.16634583	0.07988435	0.484675122429954	22.40602923739438	13.19090595827292	15.399911403656006	16.309977023056135	ANTs	SyN
0.4901197	0.21583278	0.08082984	0.4895567658336286	18.646428199482244	10.4498743710662	7.462983846664429	17.058586817544708	ANTs	SyN
0.58046544	0.16828652	0.048228882	0.4927115637959471	14.633517628775381	8.42148975887743	7.0416808128356925	27.21412490529156	ANTs	SyN
0.64064306	0.11154094	0.08593503	0.4878556201537713	24.23228161060205	8.262087348130013	305.7453236579895	24.906888595339627	ANTs	SyNCC
0.7278923	0.07926613	0.047466688	0.490673610115302	17.670961628796228	8.836666000266533	348.5197021961212	19.391915148623248	ANTs	SyNCC
0.8796295	0.28741124	0.004257489000000001	0.4849815547486266	18.726864248264548	11.54536101718726	460.5564124584198	20.540576358509416	ANTs	SyNCC
0.7062581	0.30023843	0.034404367000000005	0.4745490215009711	22.152071717443523	10.169539802906858	229.70853471755981	32.886178330052125	ANTs	SyNCC
0.402439	0.17916332	0.13285066	0.4889460924433416	16.76252183591191	9.692388155425117	386.2696075439453	18.279850333259887	ANTs	SyNCC
0.7057266	0.2897206	0.007172159	0.4936298527250194	14.510832036923508	7.8824115301167	350.151020526886	20.50162187010055	ANTs	SyNCC
0.48625909999999994	0.21384104	0.018917613	0.5072568641316838	17.162929300050966	9.840770846134703	218.6944088935852	25.380617376908614	ANTs	SyNCC
0.70772874	0.15985511	0.030529754	0.4951979277332188	14.95119993305398	8.197402159170327	429.588440656662	23.33566380059653	ANTs	SyNCC
0.5826391	0.1672346	0.07701726	0.487180180064127	21.406029237394378	13.209844813622905	322.12395024299616	15.900160871128259	ANTs	SyNCC
0.50352854	0.21681847	0.07869904	0.4909568689438335	19.146428199482244	9.974968671630002	180.4353668689728	17.02172097916833	ANTs	SyNCC
0.61854184	0.17002189	0.04456585	0.4847970270881883	17.746996635470992	8.42148975887743	330.0983078479767	27.25933139967521	ANTs	SyNCC
